# Supplementary material for: (3aR,6S,7aR)-7a-Bromo-2-methyl­sulfonyl-1,2,3,6,7,7a-hexa­hydro-3a,6-ep­oxy­isoindole
Source: Acta Crystallogr Sect E Struct Rep Online. 2011 May 7;67(Pt 6):o1304–5. doi: 10.1107/S1600536811015959 (PMC3120297; doi:10.1107/S1600536811015959)
Supplement: Supplementary file 2 [file e-67-o1304-Isup2.hkl]

#
# h,k,l, Fc-squared, Fo-squared, sigma(Fo-squared) and status flag
#
data_I
_shelx_title ' AYDEM13'
_shelx_refln_list_code          4
_shelx_F_calc_maximum      130.02
_exptl_crystal_F_000       296.00
_reflns_d_resolution_high  0.7965
 
loop_
 _symmetry_equiv_pos_as_xyz
 'x, y, z'
 '-x, -y, -z'
 
_cell_length_a     5.9478
_cell_length_b     9.5869
_cell_length_c    10.7775
_cell_angle_alpha 114.307
_cell_angle_beta   90.481
_cell_angle_gamma  97.812
 
_shelx_F_squared_multiplier     1.000
 
loop_
 _refln_index_h
 _refln_index_k
 _refln_index_l
 _refln_F_squared_calc
 _refln_F_squared_meas
 _refln_F_squared_sigma
 _refln_observed_status
   1   0   0       56.83       55.24      7.93 o
   2   0   0     1269.05     1286.95     24.07 o
   3   0   0     1980.79     2073.83     21.65 o
   4   0   0      400.44      377.97      6.12 o
   5   0   0      198.97      190.36      5.69 o
   6   0   0        0.17        7.40      4.58 o
   7   0   0       14.30       14.82      7.66 o
  -7   1   0       44.71       41.25      6.84 o
  -6   1   0       26.45       33.78      4.65 o
  -5   1   0     1236.29     1208.73     28.98 o
  -4   1   0      123.06      128.60      5.93 o
  -3   1   0     1571.93     1509.17     25.50 o
  -2   1   0      294.86      285.64      8.45 o
  -1   1   0       23.40       25.39      7.30 o
   0   1   0      834.72     1017.19     27.34 o
   1   1   0      263.48      303.69      8.81 o
   2   1   0       29.96        9.26      6.75 o
   3   1   0     1147.38     1188.50     19.57 o
   4   1   0       20.44       18.20      7.76 o
   5   1   0      202.47      212.42      5.69 o
   6   1   0       22.96       29.01      4.66 o
   7   1   0       57.84       63.42      7.11 o
  -7   2   0        1.73       12.49      4.63 o
  -6   2   0       18.71       26.24      4.67 o
  -5   2   0       41.12       36.04      4.64 o
  -4   2   0       29.79       41.74     11.50 o
  -3   2   0      203.29      215.74      5.78 o
  -2   2   0     1922.92     1955.58     77.31 o
  -1   2   0       58.42       67.76      8.74 o
   0   2   0    12112.41    12807.63    499.87 o
   1   2   0      534.30      517.52     10.89 o
   2   2   0     3189.13     3370.50     70.89 o
   3   2   0     1130.89     1171.05     29.65 o
   4   2   0     1267.04     1246.57      7.70 o
   5   2   0      178.30      182.48      8.21 o
   6   2   0        3.94       10.31      5.40 o
   7   2   0       80.98       74.16     13.77 o
  -7   3   0       18.23       28.89      8.74 o
  -6   3   0       37.11       39.50      6.07 o
  -5   3   0     1056.37     1016.77     30.10 o
  -4   3   0       59.56       62.17      4.97 o
  -3   3   0     2377.54     2134.99    112.90 o
  -2   3   0     1562.94     1501.23     91.64 o
  -1   3   0     2874.73     2859.91    105.32 o
   0   3   0       57.50       55.64     15.74 o
   1   3   0     1281.44     1432.36     68.51 o
   2   3   0      559.03      557.67      7.71 o
   3   3   0      726.36      735.85      9.98 o
   4   3   0      103.02      104.91      5.76 o
   5   3   0       23.10       39.76      9.65 o
   6   3   0       10.50       33.52     12.46 o
  -7   4   0        7.28       19.07      4.98 o
  -6   4   0      163.25      191.99     14.09 o
  -5   4   0       14.51       15.23      4.66 o
  -4   4   0       98.01      105.05      7.24 o
  -3   4   0      301.50      315.21     21.37 o
  -2   4   0      677.46      656.78     28.85 o
  -1   4   0      243.06      308.51      9.03 o
   0   4   0     1456.04     1421.24     65.11 o
   1   4   0      187.33      244.00     16.95 o
   2   4   0     2124.53     2128.48     10.73 o
   3   4   0      301.27      309.01      7.08 o
   4   4   0      394.63      414.64      6.77 o
   5   4   0      251.84      244.52      6.50 o
   6   4   0        1.90        5.27      5.57 o
  -7   5   0        7.34        5.91      5.06 o
  -6   5   0        2.22        2.90      6.21 o
  -5   5   0      316.29      295.18     24.81 o
  -4   5   0       34.30       38.74      5.65 o
  -3   5   0     1023.10      933.66     58.87 o
  -2   5   0      329.16      304.64     15.00 o
  -1   5   0     2977.56     3042.68     93.82 o
   0   5   0     1399.92     1341.71     87.90 o
   1   5   0      338.81      336.88     53.25 o
   2   5   0      533.05      474.24      9.29 o
   3   5   0        6.89       -0.64      7.24 o
   4   5   0      133.34      123.91      9.02 o
   5   5   0        2.93        2.17      5.47 o
   6   5   0        0.95        5.78      4.92 o
  -6   6   0      149.97      150.78     13.39 o
  -5   6   0       60.22       64.28      5.25 o
  -4   6   0      328.13      318.27     16.65 o
  -3   6   0       37.79       44.62      6.46 o
  -2   6   0        4.20       21.47      8.13 o
  -1   6   0      192.08      186.21     10.42 o
   0   6   0      125.32      136.45     15.39 o
   1   6   0      103.33      116.43     16.72 o
   2   6   0      995.95      939.66     27.78 o
   3   6   0        1.22       10.07      5.87 o
   4   6   0       48.51       58.14      6.81 o
   5   6   0       45.44       56.76      6.09 o
  -6   7   0        1.51       14.91      5.11 o
  -5   7   0       11.40       17.24      5.47 o
  -4   7   0       55.47       63.36      5.98 o
  -3   7   0     1120.29     1037.82     39.25 o
  -2   7   0       23.84       28.28      8.77 o
  -1   7   0      327.88      328.75     25.23 o
   0   7   0      801.20      758.80     64.11 o
   1   7   0       76.59      107.97     23.77 o
   2   7   0      415.49      390.91     10.10 o
   3   7   0      102.54       93.36      7.76 o
   4   7   0      130.46      108.37      6.40 o
  -5   8   0       50.25       68.12     12.15 o
  -4   8   0      191.98      204.74     26.64 o
  -3   8   0      188.65      196.55     14.95 o
  -2   8   0       83.16       73.59      7.93 o
  -1   8   0      259.23      257.17     23.97 o
   0   8   0        1.38       10.17     17.02 o
   1   8   0       59.26       67.36     10.68 o
   2   8   0       67.50       78.44      9.36 o
   3   8   0        8.30       11.75     10.61 o
   4   8   0       16.38       32.62      7.48 o
  -5   9   0        7.27       13.81      8.72 o
  -4   9   0       84.14       80.00      6.07 o
  -3   9   0       67.61       71.92      7.41 o
  -2   9   0       17.24       24.53      9.25 o
  -1   9   0      118.65      141.93     22.30 o
   0   9   0        7.28       11.49     10.10 o
   1   9   0       35.58       54.31      7.89 o
   2   9   0       55.27       59.43      7.29 o
   3   9   0        5.33        9.32      6.48 o
  -4  10   0       60.29       60.33      7.41 o
  -3  10   0       21.43       18.72     16.21 o
  -2  10   0       71.68       64.30      8.16 o
  -1  10   0      293.71      312.16     35.72 o
   0  10   0        5.70       24.47      7.31 o
   1  10   0      115.09      144.36     25.03 o
   0 -11   1       71.40       92.96     11.42 o
   1 -11   1       25.73       36.47      7.43 o
   2 -11   1       24.43       49.89      8.03 o
  -2 -10   1       54.87       44.26      7.15 o
  -1 -10   1       27.60       29.77      6.67 o
   0 -10   1       59.93       85.62      7.62 o
   1 -10   1      280.73      279.05     33.95 o
   2 -10   1        2.05        8.39      7.94 o
   3 -10   1      156.96      144.62      7.21 o
   4 -10   1       39.30       39.75      6.49 o
  -3  -9   1        5.48       -4.40      8.35 o
  -2  -9   1       85.51       84.12      7.49 o
  -1  -9   1       40.04       50.63      7.94 o
   0  -9   1      246.89      275.12     28.24 o
   1  -9   1        1.32       20.06      7.87 o
   2  -9   1      245.73      235.74      8.55 o
   3  -9   1        0.26        0.15     10.71 o
   4  -9   1        2.47       10.78      7.12 o
   5  -9   1       12.63       12.76      7.67 o
  -4  -8   1       15.12       21.14      6.02 o
  -3  -8   1      106.29      125.25      7.53 o
  -2  -8   1        0.52        9.72     18.08 o
  -1  -8   1       74.18       80.64     14.13 o
   0  -8   1       74.72       65.39     11.48 o
   1  -8   1      175.40      158.93      8.69 o
   2  -8   1      121.00      121.74      8.97 o
   3  -8   1      468.96      460.99     20.27 o
   4  -8   1       19.30       12.01     13.08 o
   5  -8   1      255.23      238.20     18.77 o
   6  -8   1       21.61       25.94      5.33 o
  -5  -7   1       22.31       20.94     10.55 o
  -4  -7   1       74.47       72.45      6.61 o
  -3  -7   1      105.58       89.18      6.66 o
  -2  -7   1       83.20       94.90      8.72 o
  -1  -7   1       67.98       76.62     15.17 o
   0  -7   1     1335.47     1325.42    105.92 o
   1  -7   1        6.19       16.74      9.65 o
   2  -7   1     1311.91     1252.55     32.48 o
   3  -7   1       58.38       62.30      7.28 o
   4  -7   1        1.37        3.39      5.85 o
   5  -7   1      140.55      131.45     10.60 o
   6  -7   1        1.17       -3.94      5.29 o
  -5  -6   1       73.71       90.53      6.28 o
  -4  -6   1        6.06       14.81      7.94 o
  -3  -6   1      787.47      764.82      8.35 o
  -2  -6   1       24.02       38.36      7.58 o
  -1  -6   1       61.39       90.38      9.58 o
   0  -6   1      266.17      291.23     22.22 o
   1  -6   1        9.34       26.44     10.16 o
   2  -6   1        5.77       12.34      6.75 o
   3  -6   1      890.00      822.95     35.27 o
   4  -6   1       49.84       61.94      5.59 o
   5  -6   1      275.16      298.40     22.59 o
   6  -6   1       57.77       53.84      5.09 o
  -6  -5   1        0.71        9.59      6.25 o
  -5  -5   1        5.16        4.45      5.97 o
  -4  -5   1        0.54        7.85      5.84 o
  -3  -5   1      142.20      136.59      6.40 o
  -2  -5   1      289.43      273.99      7.97 o
  -1  -5   1      240.88      253.72     31.97 o
   0  -5   1     3687.94     3828.91    231.86 o
   1  -5   1      237.12      233.12      9.12 o
   2  -5   1      620.73      549.77     24.33 o
   3  -5   1      326.92      289.95     14.43 o
   4  -5   1      891.50      835.46     51.56 o
   5  -5   1      107.76       94.57      9.22 o
   6  -5   1        1.30        4.85      4.99 o
   7  -5   1       58.74       56.72      5.03 o
  -6  -4   1       28.01       34.50      7.33 o
  -5  -4   1      188.48      244.42      9.20 o
  -4  -4   1       30.80       44.19      6.47 o
  -3  -4   1     1435.21     1423.05     35.21 o
  -2  -4   1        7.87        9.48      7.27 o
  -1  -4   1      944.68      862.45     38.33 o
   0  -4   1     2460.93     2640.37    132.78 o
   1  -4   1      201.54      201.82      9.13 o
   2  -4   1      378.66      365.45     16.17 o
   3  -4   1      482.55      471.12     26.73 o
   4  -4   1      302.82      268.52     10.61 o
   5  -4   1      243.89      265.24      8.62 o
   6  -4   1       48.12       52.42      5.07 o
   7  -4   1       31.33       43.58      4.99 o
  -6  -3   1       92.87      117.66      8.90 o
  -5  -3   1       15.11       13.73      7.86 o
  -4  -3   1      110.61      130.09     12.67 o
  -3  -3   1      133.20      149.18      5.97 o
  -2  -3   1      651.04      699.23      8.06 o
  -1  -3   1      337.85      337.89     14.21 o
   0  -3   1     3854.18     4009.06     84.60 o
   1  -3   1     1420.88     1454.76     52.91 o
   2  -3   1     1025.47      903.14     48.21 o
   3  -3   1      448.87      433.86     21.29 o
   4  -3   1     1666.36     1615.45     78.20 o
   5  -3   1      322.20      304.83     10.90 o
   6  -3   1        5.91       12.53      5.86 o
   7  -3   1      143.75      146.71     13.96 o
  -7  -2   1        0.81        3.13     13.48 o
  -6  -2   1        2.86        7.36      5.95 o
  -5  -2   1      383.97      379.69     18.63 o
  -4  -2   1      242.83      246.05      6.08 o
  -3  -2   1      825.94      820.63     12.73 o
  -2  -2   1      144.18      129.98      6.60 o
  -1  -2   1     4588.59     4863.06     17.53 o
   0  -2   1     1811.27     1987.42     50.12 o
   1  -2   1     1130.28     1109.03     53.94 o
   2  -2   1     3216.06     3279.00    128.89 o
   3  -2   1      196.15      227.66      8.93 o
   4  -2   1      753.95      744.44     27.53 o
   5  -2   1        2.43        9.15      5.10 o
   6  -2   1        0.94        5.73      4.82 o
   7  -2   1       29.51       37.00      4.46 o
  -7  -1   1        2.13       13.49      4.44 o
  -6  -1   1      200.28      220.77     12.56 o
  -5  -1   1      230.17      241.14      5.63 o
  -4  -1   1      462.04      485.84      6.40 o
  -3  -1   1     1020.70     1022.26     12.54 o
  -2  -1   1      126.40      138.17     11.75 o
  -1  -1   1      641.10      657.90      9.47 o
   0  -1   1       17.36       28.90     12.26 o
   1  -1   1     3011.82     3291.61    129.45 o
   2  -1   1     2182.78     2185.54     50.05 o
   3  -1   1      640.38      686.60     20.78 o
   4  -1   1      997.60      955.56     33.52 o
   5  -1   1      149.20      148.26      6.21 o
   6  -1   1       19.09       21.50      4.80 o
   7  -1   1      189.45      181.32     24.46 o
  -7   0   1        3.24       11.75      8.25 o
  -6   0   1        2.16       -4.98      5.26 o
  -5   0   1      119.24      103.72      5.87 o
  -4   0   1        3.21        8.02      5.04 o
  -3   0   1     1473.64     1448.51     28.78 o
  -2   0   1      168.53      167.45      6.25 o
  -1   0   1    16906.25    38571.93   2161.74 o
   0   0   1     1846.71     2060.57     45.17 o
   1   0   1      562.89      575.51     17.15 o
   2   0   1     9000.85    13940.44   4575.27 o
   3   0   1      105.83      111.15      6.37 o
   4   0   1     1021.96     1015.59     20.46 o
   5   0   1       12.50       15.22      4.38 o
   6   0   1       39.01       35.80      4.99 o
   7   0   1        0.70       -7.33      4.48 o
  -7   1   1        9.99       12.08      6.25 o
  -6   1   1      321.43      301.82     15.84 o
  -5   1   1      297.05      287.27     22.52 o
  -4   1   1      340.54      321.82     11.99 o
  -3   1   1     1919.97     1962.49     41.40 o
  -2   1   1      931.66      940.50     58.81 o
  -1   1   1     5500.25     5483.63    201.00 o
   0   1   1      585.31      751.51     20.28 o
   1   1   1     1956.89     2125.90     21.10 o
   2   1   1       53.17       43.74      5.85 o
   3   1   1       21.12       33.10      5.66 o
   4   1   1       53.03       52.03      5.15 o
   5   1   1       23.42       37.68      4.78 o
   6   1   1       67.29       71.72      6.60 o
   7   1   1       75.55       76.03     10.47 o
  -7   2   1       83.11       88.23      5.15 o
  -6   2   1        4.70        9.29     10.47 o
  -5   2   1        5.77        5.45      5.63 o
  -4   2   1      241.24      246.13     11.04 o
  -3   2   1      831.84      858.71     59.28 o
  -2   2   1       18.62       29.92      7.00 o
  -1   2   1     2495.80     2312.13    138.70 o
   0   2   1      709.27      706.24     25.02 o
   1   2   1     3938.55     3845.60    216.29 o
   2   2   1     2561.08     2535.31     16.17 o
   3   2   1      283.28      282.83     12.97 o
   4   2   1     1547.38     1582.11     51.48 o
   5   2   1        3.38        5.51      4.84 o
   6   2   1      144.30      142.16      8.87 o
  -7   3   1        0.35        0.43      4.34 o
  -6   3   1      224.96      199.33     15.27 o
  -5   3   1       83.34       81.61      7.28 o
  -4   3   1     1053.34      990.90     55.13 o
  -3   3   1     1656.00     1621.43    141.62 o
  -2   3   1      116.77      121.99      9.42 o
  -1   3   1     6342.96     6125.36    149.05 o
   0   3   1      392.36      428.42     18.00 o
   1   3   1     3311.57     3496.07    263.99 o
   2   3   1       39.53       49.44      7.06 o
   3   3   1      405.65      428.47      7.29 o
   4   3   1      117.18      113.19      8.84 o
   5   3   1        1.41        8.75      5.55 o
   6   3   1        1.14       10.52      5.42 o
  -7   4   1       63.02       66.18      8.52 o
  -6   4   1       88.24       95.35      7.91 o
  -5   4   1        9.73       21.29      4.53 o
  -4   4   1      855.35      851.23     60.66 o
  -3   4   1        0.70        4.36      5.52 o
  -2   4   1        0.33        7.85      6.75 o
  -1   4   1        2.74       16.78      8.95 o
   0   4   1      393.00      459.99     17.47 o
   1   4   1     1324.57     1409.08    122.83 o
   2   4   1     1007.15      922.03     21.92 o
   3   4   1       37.77       46.64      6.51 o
   4   4   1      770.18      783.84      8.31 o
   5   4   1        7.19       14.94      4.97 o
   6   4   1       73.26       78.30      5.21 o
  -6   5   1       18.89       17.98      4.73 o
  -5   5   1        7.51        8.39      4.75 o
  -4   5   1      651.23      601.88     35.82 o
  -3   5   1      388.60      373.03     28.77 o
  -2   5   1      524.15      499.54     13.62 o
  -1   5   1     3488.95     3344.46     43.50 o
   0   5   1       67.30       69.27     12.37 o
   1   5   1     1225.23     1301.92    148.52 o
   2   5   1      288.19      276.58     19.03 o
   3   5   1      567.68      526.30      7.16 o
   4   5   1       15.37       15.15      5.35 o
   5   5   1        6.76        7.03      5.30 o
  -6   6   1       80.44       91.49      7.13 o
  -5   6   1       34.15       44.23      5.30 o
  -4   6   1      241.46      233.99     19.24 o
  -3   6   1       89.38       77.78      9.40 o
  -2   6   1      995.43      970.89     12.63 o
  -1   6   1       57.92       71.32      9.92 o
   0   6   1      321.16      339.20     49.89 o
   1   6   1       14.21       21.51     10.60 o
   2   6   1       68.37       72.22      7.65 o
   3   6   1       45.37       44.78      6.68 o
   4   6   1      159.59      177.02     13.67 o
   5   6   1        2.20        9.13      4.80 o
  -6   7   1        7.20        2.33      5.20 o
  -5   7   1       23.64       25.28      5.32 o
  -4   7   1      226.21      207.66     17.07 o
  -3   7   1       16.34       21.57      6.12 o
  -2   7   1       14.12       11.76      7.78 o
  -1   7   1     1770.83     1680.18     33.42 o
   0   7   1       78.33       93.81     19.04 o
   1   7   1      430.61      481.26     57.73 o
   2   7   1      189.39      185.38      7.09 o
   3   7   1      307.09      288.29     12.06 o
   4   7   1        6.88        8.01      5.09 o
  -5   8   1       54.45       64.61     11.11 o
  -4   8   1      153.58      148.71     13.62 o
  -3   8   1       54.64       59.48      6.82 o
  -2   8   1      345.22      356.15      9.23 o
  -1   8   1        3.54       11.95     21.97 o
   0   8   1      222.53      228.06     37.84 o
   1   8   1       19.91        8.62      7.37 o
   2   8   1        0.87        7.98      6.74 o
   3   8   1        7.00        9.85     13.15 o
  -4   9   1        0.10       -2.07      7.17 o
  -3   9   1        1.85        1.45      8.00 o
  -2   9   1        0.50       11.11      7.81 o
  -1   9   1       49.19       61.11      8.35 o
   0   9   1        1.61        7.39      7.65 o
   1   9   1      283.00      355.02     71.01 o
   2   9   1        1.09        8.85      7.09 o
  -3  10   1        6.27       12.62      8.51 o
  -2  10   1      185.29      203.78      9.09 o
  -1  10   1        1.20       12.25      7.77 o
   0  10   1       69.26       82.47     30.75 o
   1  10   1       52.60       62.85     29.55 o
  -1 -11   2       81.51      122.61     26.30 o
   0 -11   2        2.03        9.49      6.34 o
   1 -11   2       20.50       23.41      7.98 o
   2 -11   2       23.31       33.35     12.16 o
   3 -11   2       79.80       86.33     10.36 o
  -2 -10   2       40.17       23.34     10.22 o
  -1 -10   2        0.61       -2.33      7.36 o
   0 -10   2      140.62      145.67      9.39 o
   1 -10   2        3.26        0.33      6.56 o
   2 -10   2      104.34      100.10     12.77 o
   3 -10   2      119.37      134.81      7.91 o
   4 -10   2       91.32      113.84     13.97 o
  -3  -9   2      135.80      144.84      8.66 o
  -2  -9   2       72.06       59.82      7.04 o
  -1  -9   2      226.47      257.18     18.34 o
   0  -9   2      146.45      191.16     22.64 o
   1  -9   2      410.26      404.82     20.76 o
   2  -9   2       92.26       81.93      7.37 o
   3  -9   2       10.67       15.26      6.69 o
   4  -9   2      155.96      155.69      7.75 o
   5  -9   2       23.00       15.63      6.00 o
  -4  -8   2       60.86       75.09     10.60 o
  -3  -8   2       30.07       48.39      8.71 o
  -2  -8   2       22.85       23.43      8.44 o
  -1  -8   2        0.38        7.64      7.06 o
   0  -8   2      104.70      120.99     10.53 o
   1  -8   2        1.93        8.07      7.92 o
   2  -8   2      304.49      296.04      7.38 o
   3  -8   2       56.22       64.01      7.84 o
   4  -8   2      233.97      230.34     13.64 o
   5  -8   2      157.14      157.52     17.67 o
   6  -8   2       11.32       12.77      6.72 o
  -5  -7   2       32.63       25.13      5.60 o
  -4  -7   2        4.22       10.94      5.46 o
  -3  -7   2      101.18       93.17      6.05 o
  -2  -7   2       47.71       48.08      7.52 o
  -1  -7   2     1043.66     1061.87    117.04 o
   0  -7   2      712.24      699.63     35.34 o
   1  -7   2      747.21      694.54     12.00 o
   2  -7   2      670.71      654.36     24.93 o
   3  -7   2       34.50       36.62      7.26 o
   4  -7   2      915.98      855.26     66.68 o
   5  -7   2        9.60        8.43      5.45 o
   6  -7   2       17.28       14.54      5.07 o
  -5  -6   2       67.32       72.16      6.18 o
  -4  -6   2      251.83      276.60     10.79 o
  -3  -6   2       66.94       65.59      5.68 o
  -2  -6   2       12.11       20.86      7.05 o
  -1  -6   2      861.80      919.02    111.35 o
   0  -6   2        3.16        5.86      9.14 o
   1  -6   2       64.95       71.23      9.21 o
   2  -6   2      281.27      283.95     14.10 o
   3  -6   2      136.35      132.56      6.86 o
   4  -6   2       69.37       77.49      6.98 o
   5  -6   2       78.89       81.99      5.33 o
   6  -6   2       44.57       52.97      5.13 o
  -6  -5   2        1.86       -2.26      5.91 o
  -5  -5   2        2.94        4.73      5.64 o
  -4  -5   2        4.00        2.62      5.21 o
  -3  -5   2      181.02      173.52      6.79 o
  -2  -5   2       52.09       52.73      6.08 o
  -1  -5   2     1424.14     1553.82     99.99 o
   0  -5   2      627.52      588.70     23.86 o
   1  -5   2      501.43      448.60      8.63 o
   2  -5   2     1344.90     1279.99     60.01 o
   3  -5   2     1222.21     1194.84     67.17 o
   4  -5   2     1284.14     1156.97     84.56 o
   5  -5   2        4.13        6.69      5.60 o
   6  -5   2      286.58      256.41     21.37 o
   7  -5   2        7.63        6.35      5.42 o
  -6  -4   2       55.17       57.59      7.66 o
  -5  -4   2       18.91       15.48      8.63 o
  -4  -4   2      608.36      646.05     10.39 o
  -3  -4   2      229.08      215.69      5.83 o
  -2  -4   2      533.66      497.48     14.54 o
  -1  -4   2     5549.38     5621.22    286.74 o
   0  -4   2       54.55       80.63      9.67 o
   1  -4   2     2034.00     2065.29     52.14 o
   2  -4   2       18.30       26.03      6.19 o
   3  -4   2       32.94       32.31      5.69 o
   4  -4   2        0.44        7.97      4.94 o
   5  -4   2       64.93       79.64      5.15 o
   6  -4   2        2.58        3.93      8.46 o
   7  -4   2      100.87      110.69      6.42 o
  -6  -3   2       27.04       35.92      6.08 o
  -5  -3   2        3.67       -1.28     10.02 o
  -4  -3   2      299.50      326.59     14.46 o
  -3  -3   2        8.20       10.09      6.01 o
  -2  -3   2      366.39      453.89     10.06 o
  -1  -3   2      243.46      255.69     13.71 o
   0  -3   2     1106.41     1128.03     29.09 o
   1  -3   2      412.58      424.40     14.67 o
   2  -3   2     1390.82     1391.16     71.08 o
   3  -3   2     1162.34     1202.46     64.71 o
   4  -3   2     1360.86     1312.42     61.40 o
   5  -3   2       31.27       26.35      5.16 o
   6  -3   2      319.11      316.75     13.59 o
   7  -3   2       47.40       45.81      4.67 o
  -7  -2   2        1.39       13.06      6.94 o
  -6  -2   2       37.03       34.87      8.11 o
  -5  -2   2       31.41       26.97      9.88 o
  -4  -2   2      223.05      203.03      5.66 o
  -3  -2   2       67.55       60.96      5.77 o
  -2  -2   2     2884.54     3017.02     18.78 o
  -1  -2   2     6288.72     6462.38    313.06 o
   0  -2   2      162.87      202.33     12.58 o
   1  -2   2     5809.50     6099.67    253.24 o
   2  -2   2      192.18      282.75     15.46 o
   3  -2   2     1742.23     1773.77     70.83 o
   4  -2   2      356.76      385.06     18.64 o
   5  -2   2        7.12        9.29      4.77 o
   6  -2   2        0.08        6.81      7.67 o
   7  -2   2       31.52       52.53      4.78 o
  -7  -1   2       78.05       76.00      5.68 o
  -6  -1   2      142.51      154.96     18.86 o
  -5  -1   2       36.72       43.94      6.54 o
  -4  -1   2      890.71      899.79     29.39 o
  -3  -1   2      251.97      257.86      6.09 o
  -2  -1   2       37.76       27.25      6.23 o
  -1  -1   2       19.99       21.03      6.83 o
   0  -1   2     2257.62     2574.58     18.64 o
   1  -1   2     1971.08     2033.24     53.73 o
   2  -1   2     5036.84     5382.23    127.63 o
   3  -1   2        5.54        7.94      5.26 o
   4  -1   2      575.49      554.28     17.08 o
   5  -1   2       94.65      101.72     10.99 o
   6  -1   2      377.12      388.99     17.72 o
   7  -1   2       33.08       30.22      4.46 o
  -7   0   2       18.91       23.67      5.47 o
  -6   0   2        0.10        1.15      5.03 o
  -5   0   2       40.78       61.91      9.98 o
  -4   0   2      309.85      305.03      5.61 o
  -3   0   2      121.78      123.50      6.25 o
  -2   0   2      244.01      260.56     19.18 o
  -1   0   2     3958.82     3890.79     80.46 o
   0   0   2      655.50      729.87     13.76 o
   1   0   2     6166.35     6810.40    298.57 o
   2   0   2     1020.75     1097.90     19.56 o
   3   0   2     1655.42     1781.15     16.51 o
   4   0   2      329.20      306.22     10.92 o
   5   0   2       87.24       77.95      8.82 o
   6   0   2      110.19      102.52      5.47 o
   7   0   2        0.19        1.20      4.70 o
  -7   1   2       26.89       27.69      5.48 o
  -6   1   2       62.96       58.31      7.19 o
  -5   1   2       85.21       77.23      5.34 o
  -4   1   2     1309.51     1284.98     56.43 o
  -3   1   2     1011.41      995.62     42.38 o
  -2   1   2     1593.45     1550.47     77.71 o
  -1   1   2      913.12      941.50     25.82 o
   0   1   2     2707.56     2917.10    104.21 o
   1   1   2      441.34      484.65     17.14 o
   2   1   2      130.24      138.60      6.49 o
   3   1   2      157.74      176.87      7.02 o
   4   1   2      122.22      133.73      7.22 o
   5   1   2       46.50       54.20      4.76 o
   6   1   2      186.46      198.07     17.70 o
   7   1   2        0.52        2.71      5.00 o
  -7   2   2       31.99       31.13      7.64 o
  -6   2   2        2.53       11.31      5.41 o
  -5   2   2      316.22      352.39     21.00 o
  -4   2   2       82.19       83.09     13.71 o
  -3   2   2        6.59       14.07      7.78 o
  -2   2   2       27.71       43.81      7.37 o
  -1   2   2     1581.13     1540.24     62.14 o
   0   2   2      349.89      358.30     11.14 o
   1   2   2     1297.62     1155.27     92.06 o
   2   2   2       11.50       31.43      5.22 o
   3   2   2     2863.85     2909.25     27.43 o
   4   2   2       42.56       44.80      4.51 o
   5   2   2       43.66       38.55      5.03 o
   6   2   2      212.12      219.82     15.76 o
  -7   3   2       10.52       15.32      4.77 o
  -6   3   2       24.50       19.98      6.46 o
  -5   3   2       72.89       73.37     14.93 o
  -4   3   2      888.04      860.35     70.67 o
  -3   3   2       10.93        7.38      6.66 o
  -2   3   2     2851.97     2619.76    126.25 o
  -1   3   2     1495.67     1470.40     13.83 o
   0   3   2      802.37      772.63     35.27 o
   1   3   2     1245.40     1271.55     72.13 o
   2   3   2      111.11      109.88      5.92 o
   3   3   2      964.73      980.77     21.60 o
   4   3   2        1.65        9.11      4.62 o
   5   3   2        1.52        5.00      4.76 o
   6   3   2       31.16       39.26      8.88 o
  -7   4   2       85.18       81.41      8.72 o
  -6   4   2       29.00       25.74      4.76 o
  -5   4   2      252.60      255.15     17.19 o
  -4   4   2      183.23      185.77     12.89 o
  -3   4   2      165.96      144.84     15.24 o
  -2   4   2      271.44      277.41     10.82 o
  -1   4   2       68.43       79.76      8.19 o
   0   4   2      118.14      144.28      9.32 o
   1   4   2      648.72      609.13     38.37 o
   2   4   2       84.35       96.45      6.25 o
   3   4   2      835.80      817.26     21.22 o
   4   4   2       13.01       21.14      4.91 o
   5   4   2       43.41       48.66      4.69 o
   6   4   2       85.00       77.28      8.94 o
  -6   5   2        0.60       -3.12      4.98 o
  -5   5   2       80.44       71.04      5.12 o
  -4   5   2      178.71      172.76      7.55 o
  -3   5   2        3.06        2.37      5.69 o
  -2   5   2     1554.75     1468.66     23.67 o
  -1   5   2       21.31       16.50      9.20 o
   0   5   2      876.47      872.28     62.39 o
   1   5   2     1027.15     1090.98     85.99 o
   2   5   2      208.74      204.77      7.06 o
   3   5   2      284.69      267.25      5.89 o
   4   5   2        8.70       10.74      4.58 o
   5   5   2      104.03       97.09     11.26 o
  -6   6   2        9.25        8.48      5.07 o
  -5   6   2      213.97      200.25     15.62 o
  -4   6   2      216.37      227.09     16.42 o
  -3   6   2      648.17      614.74     18.72 o
  -2   6   2      121.96      132.67      8.19 o
  -1   6   2       30.14       14.46      9.35 o
   0   6   2      884.85      900.29    126.06 o
   1   6   2       42.40       61.67      8.95 o
   2   6   2       93.69       90.19      6.28 o
   3   6   2      105.55      111.12      5.76 o
   4   6   2        1.55       10.16      5.45 o
   5   6   2       19.54       31.48      5.47 o
  -5   7   2        4.99       13.59      5.28 o
  -4   7   2        6.19        2.22      5.17 o
  -3   7   2       60.93       55.61      6.81 o
  -2   7   2      581.33      572.75      9.16 o
  -1   7   2       32.41       43.13      9.41 o
   0   7   2      109.19      107.00     21.69 o
   1   7   2      183.30      197.59     15.39 o
   2   7   2      104.48      104.83      6.86 o
   3   7   2       97.34       89.84      6.21 o
   4   7   2        5.09       10.61      6.02 o
  -5   8   2      102.22       91.47      6.94 o
  -4   8   2       24.13       28.36      5.92 o
  -3   8   2      182.85      183.16      7.70 o
  -2   8   2      117.05      120.09     12.38 o
  -1   8   2      147.06      140.46      9.01 o
   0   8   2      313.72      325.88     44.90 o
   1   8   2        7.64        5.57      8.08 o
   2   8   2      128.28      114.45     11.39 o
   3   8   2        1.43       -0.60      7.15 o
  -4   9   2        0.35       12.86      6.87 o
  -3   9   2       35.88       37.63      8.60 o
  -2   9   2       34.62       32.84      8.41 o
  -1   9   2       39.10       40.00      8.44 o
   0   9   2      185.99      223.31      9.00 o
   1   9   2        1.82        3.14     10.83 o
   2   9   2        5.32       14.17      7.29 o
  -2  10   2       50.82       40.89      7.65 o
  -1  10   2       39.82       48.98      8.43 o
  -1 -11   3       60.66       94.57     14.25 o
   0 -11   3        0.51        5.47      6.82 o
   1 -11   3      111.42      132.81      9.45 o
   2 -11   3       33.81       34.91      6.98 o
   3 -11   3       20.31       29.28     11.29 o
  -3 -10   3        8.05       14.59      9.41 o
  -2 -10   3       13.45       13.65      6.82 o
  -1 -10   3        6.60       12.92      6.76 o
   0 -10   3        9.44        9.13     10.86 o
   1 -10   3       50.95       57.72     12.88 o
   2 -10   3      103.17      109.59      7.73 o
   3 -10   3       78.13       81.39      7.08 o
   4 -10   3      149.80      161.91     11.90 o
  -4  -9   3       93.12       82.76     13.18 o
  -3  -9   3        3.42      -11.55      7.56 o
  -2  -9   3      102.24      108.54      7.38 o
  -1  -9   3      196.22      226.85     26.39 o
   0  -9   3      280.39      277.37     24.56 o
   1  -9   3      168.61      179.87      7.11 o
   2  -9   3        5.31       12.57      7.15 o
   3  -9   3      350.68      353.14     12.15 o
   4  -9   3        0.40       13.61      6.80 o
   5  -9   3        8.87       21.40      5.95 o
  -4  -8   3      118.21      137.81     12.52 o
  -3  -8   3        1.98        7.98      6.69 o
  -2  -8   3       94.29      101.48      8.34 o
  -1  -8   3        0.67        9.85      7.19 o
   0  -8   3      200.20      199.03      9.83 o
   1  -8   3        6.05       18.85      7.94 o
   2  -8   3      145.49      137.82      7.31 o
   3  -8   3       31.70       42.89      5.84 o
   4  -8   3      301.85      301.20     12.99 o
   5  -8   3        4.71       24.19      5.47 o
   6  -8   3       86.56       94.52      9.07 o
  -5  -7   3        3.39        2.18      5.42 o
  -4  -7   3       22.36       22.17      5.48 o
  -3  -7   3       13.55       16.47      5.62 o
  -2  -7   3      493.31      458.83      8.48 o
  -1  -7   3      753.10      744.00     79.23 o
   0  -7   3      309.84      296.53     25.17 o
   1  -7   3      638.57      605.28      9.60 o
   2  -7   3      399.49      410.74     11.17 o
   3  -7   3     1206.86     1151.21     62.77 o
   4  -7   3       93.02       93.48      5.86 o
   5  -7   3       27.54       23.37     11.64 o
   6  -7   3       30.47       40.04      6.94 o
  -5  -6   3       70.08       69.88      5.16 o
  -4  -6   3       80.08       78.54      5.39 o
  -3  -6   3      131.95      122.70      6.02 o
  -2  -6   3      923.77      869.12     20.04 o
  -1  -6   3       85.39      103.99     11.77 o
   0  -6   3      456.86      455.79     19.98 o
   1  -6   3      139.04      121.35      7.80 o
   2  -6   3       50.08       62.91      6.64 o
   3  -6   3       93.43       94.11      5.99 o
   4  -6   3       33.42       33.97      5.72 o
   5  -6   3       17.59       22.93      6.84 o
   6  -6   3      164.80      166.98     13.63 o
  -6  -5   3        2.49       12.56      5.65 o
  -5  -5   3       26.20       51.42      6.19 o
  -4  -5   3       29.44       34.49      5.59 o
  -3  -5   3      119.37      123.13      7.44 o
  -2  -5   3      213.74      207.49     10.44 o
  -1  -5   3      473.84      474.23     25.78 o
   0  -5   3      237.21      206.77      8.66 o
   1  -5   3     1481.65     1438.40     24.42 o
   2  -5   3     1671.52     1708.91     73.14 o
   3  -5   3     1924.01     1870.62     96.79 o
   4  -5   3      117.26       99.40     11.50 o
   5  -5   3      407.15      396.01     18.98 o
   6  -5   3      203.89      190.70     18.16 o
   7  -5   3        4.96        7.95      4.81 o
  -6  -4   3        9.21       12.30      7.25 o
  -5  -4   3      167.63      168.62      8.88 o
  -4  -4   3      534.16      521.90      9.16 o
  -3  -4   3      312.64      305.19     17.51 o
  -2  -4   3     2488.29     2452.98     80.71 o
  -1  -4   3      733.80      730.07     21.67 o
   0  -4   3     2438.47     2377.34     70.40 o
   1  -4   3     1934.52     1926.37     20.79 o
   2  -4   3        7.87       15.47      5.89 o
   3  -4   3      891.95      957.73     49.85 o
   4  -4   3        2.38        3.80      5.01 o
   5  -4   3       22.89       26.13      6.51 o
   6  -4   3       80.73      102.99      5.37 o
   7  -4   3        0.29       13.26      4.81 o
  -6  -3   3        0.88        8.81      5.11 o
  -5  -3   3      173.11      212.48     14.97 o
  -4  -3   3       98.48      108.22      6.34 o
  -3  -3   3        2.17        6.72      5.93 o
  -2  -3   3       64.55       65.18      7.65 o
  -1  -3   3      135.10      167.23      7.72 o
   0  -3   3       40.51       62.32      9.37 o
   1  -3   3      322.43      288.98      8.33 o
   2  -3   3     1072.33     1101.93     60.62 o
   3  -3   3     1590.26     1591.73     63.98 o
   4  -3   3       93.48       85.24      6.16 o
   5  -3   3      452.60      453.45     14.44 o
   6  -3   3      319.85      313.39     19.04 o
   7  -3   3       60.09       49.44      4.98 o
  -7  -2   3       16.01       11.57      5.72 o
  -6  -2   3        1.20       21.07      9.35 o
  -5  -2   3       55.52       56.63      5.01 o
  -4  -2   3      262.70      257.98      6.13 o
  -3  -2   3     1117.49     1175.53     28.08 o
  -2  -2   3     2834.70     2886.51     74.97 o
  -1  -2   3      695.26      746.76     30.00 o
   0  -2   3    10714.21    11411.44    125.60 o
   1  -2   3     2108.65     2103.15     52.59 o
   2  -2   3     1219.63     1315.35     51.67 o
   3  -2   3     3551.16     3652.03    138.69 o
   4  -2   3        7.38        7.21      4.87 o
   5  -2   3      145.89      148.17      8.30 o
   6  -2   3        2.81       15.71      4.24 o
   7  -2   3       50.24       32.90      4.93 o
  -7  -1   3       64.72       62.09      5.56 o
  -6  -1   3        2.44        7.63      6.07 o
  -5  -1   3      365.02      371.87     10.94 o
  -4  -1   3      253.76      241.78      5.87 o
  -3  -1   3      317.03      297.99      6.44 o
  -2  -1   3     1038.33      998.88     24.33 o
  -1  -1   3       37.32       37.13      6.65 o
   0  -1   3       48.06       42.06      9.90 o
   1  -1   3      769.17      757.77     23.02 o
   2  -1   3      302.76      358.88      9.35 o
   3  -1   3      164.07      151.92      5.70 o
   4  -1   3      241.43      235.45      5.55 o
   5  -1   3      222.63      229.66      8.86 o
   6  -1   3      151.51      152.79      6.76 o
   7  -1   3       27.59       30.31      4.80 o
  -7   0   3        3.97       12.99      5.92 o
  -6   0   3        1.90       14.55      7.88 o
  -5   0   3       19.20       20.99      5.73 o
  -4   0   3       24.81       28.15      5.60 o
  -3   0   3        6.77       13.60      6.60 o
  -2   0   3      863.47      861.60     17.05 o
  -1   0   3     1047.48     1097.42     21.16 o
   0   0   3     6657.46     8532.12   1169.33 o
   1   0   3     3758.70     3932.40    163.28 o
   2   0   3     1260.93     1352.90     31.82 o
   3   0   3     2428.10     2447.80     39.31 o
   4   0   3      296.56      288.87      6.25 o
   5   0   3      514.02      523.24     26.50 o
   6   0   3       19.19       21.82      4.53 o
   7   0   3       60.92       61.52      9.60 o
  -7   1   3        1.36       14.94      8.31 o
  -6   1   3       50.83       60.27     27.49 o
  -5   1   3      683.40      651.69     47.63 o
  -4   1   3      149.13      142.33     14.74 o
  -3   1   3      898.96      854.21     40.51 o
  -2   1   3     1925.94     1871.01     53.08 o
  -1   1   3      638.07      577.55     12.93 o
   0   1   3     1148.35     1233.42     48.11 o
   1   1   3       90.22      114.63      6.44 o
   2   1   3      322.85      360.48     22.73 o
   3   1   3       75.54       68.89      5.54 o
   4   1   3        6.30       16.21      5.13 o
   5   1   3       61.09       60.43      6.11 o
   6   1   3       26.67       33.48      5.24 o
  -7   2   3        0.54       -4.03      5.02 o
  -6   2   3       57.39       77.10      9.96 o
  -5   2   3       23.68       29.32      5.59 o
  -4   2   3       40.46       48.68      6.63 o
  -3   2   3      211.32      248.08     25.01 o
  -2   2   3      521.71      542.59     24.07 o
  -1   2   3        1.56        8.12      6.37 o
   0   2   3      535.57      469.77     22.64 o
   1   2   3      279.11      283.07     15.67 o
   2   2   3     1445.07     1423.10     52.88 o
   3   2   3      927.07      905.94     29.38 o
   4   2   3       28.12       30.11      5.76 o
   5   2   3      689.29      683.06     23.30 o
   6   2   3       29.39       27.50     11.28 o
  -7   3   3        1.70        7.42      4.57 o
  -6   3   3        0.59        1.93      7.25 o
  -5   3   3      365.06      337.75     38.29 o
  -4   3   3       18.52       15.64      7.78 o
  -3   3   3      510.01      442.01     23.45 o
  -2   3   3     2257.79     2107.16     88.93 o
  -1   3   3      264.35      218.98      8.05 o
   0   3   3     2131.94     2032.35     85.38 o
   1   3   3      716.62      721.63     34.18 o
   2   3   3      966.65      917.97     46.42 o
   3   3   3        7.82       10.65      5.21 o
   4   3   3       36.13       35.10      4.82 o
   5   3   3        3.81        9.93      4.70 o
   6   3   3        0.31        8.22      4.54 o
  -6   4   3       13.59       14.45      4.65 o
  -5   4   3      133.12      137.08      8.67 o
  -4   4   3      373.70      353.85     36.02 o
  -3   4   3       95.25       97.09      6.05 o
  -2   4   3        2.50        5.59      7.91 o
  -1   4   3      133.46      131.25      9.07 o
   0   4   3      168.08      189.83      9.10 o
   1   4   3       56.88       74.12      8.73 o
   2   4   3      119.72      128.78      7.44 o
   3   4   3      165.95      167.06      5.89 o
   4   4   3       22.41       26.39      5.23 o
   5   4   3      202.93      198.59     10.89 o
  -6   5   3        1.74        6.71      6.65 o
  -5   5   3       66.00       68.90      6.80 o
  -4   5   3       84.15       73.92      6.67 o
  -3   5   3      201.60      195.43      9.94 o
  -2   5   3      163.12      150.54      6.99 o
  -1   5   3      281.97      264.08     10.93 o
   0   5   3     1431.96     1437.32     78.49 o
   1   5   3       21.12       29.07      8.52 o
   2   5   3      722.55      684.28     19.95 o
   3   5   3       59.67       63.65      5.92 o
   4   5   3      161.82      142.71      7.92 o
   5   5   3       20.02       19.15      5.12 o
  -6   6   3       44.10       48.24      4.98 o
  -5   6   3      148.04      150.05      5.07 o
  -4   6   3      149.54      153.46      8.34 o
  -3   6   3      130.95      125.49      6.09 o
  -2   6   3        7.40       17.65      7.61 o
  -1   6   3      944.19      917.37     11.39 o
   0   6   3       24.86       33.95      8.68 o
   1   6   3       13.92       18.38      8.33 o
   2   6   3        2.23       -1.03      6.95 o
   3   6   3        0.59       15.54      9.82 o
   4   6   3        1.56       12.47      5.75 o
  -5   7   3        1.08        4.56      5.27 o
  -4   7   3       45.62       45.12      5.44 o
  -3   7   3       32.14       26.10      6.09 o
  -2   7   3        4.89        3.83      7.49 o
  -1   7   3        7.82       21.58      7.80 o
   0   7   3       96.46      112.49     32.14 o
   1   7   3        4.35       19.28      8.77 o
   2   7   3      277.79      258.75      9.31 o
   3   7   3        5.34       10.80      6.37 o
  -4   8   3       18.87       24.08      8.58 o
  -3   8   3      152.20      156.20      7.81 o
  -2   8   3       35.02       27.32      7.45 o
  -1   8   3      334.49      331.88     17.11 o
   0   8   3       26.31       40.71      8.67 o
   1   8   3       86.55      106.32     15.66 o
   2   8   3        3.80       12.66      8.00 o
  -3   9   3        0.17       16.44      8.03 o
  -2   9   3        8.30       10.99      7.25 o
  -1   9   3        1.84       19.52      7.98 o
   0   9   3        3.49        6.72      7.79 o
   1   9   3       53.58       40.65     12.75 o
  -1 -11   4        0.72       -2.34      8.45 o
   0 -11   4      119.42      134.40      6.22 o
   1 -11   4        2.32       10.81      6.20 o
   2 -11   4       31.66       35.99      6.63 o
   3 -11   4       20.79       40.55      7.93 o
  -3 -10   4       19.63       17.35     13.74 o
  -2 -10   4        8.24       16.85      6.39 o
  -1 -10   4       24.24       24.73      7.81 o
   0 -10   4        5.06       17.05      6.58 o
   1 -10   4       75.37       84.74      9.12 o
   2 -10   4       79.59       78.19      6.97 o
   3 -10   4      229.53      241.39      6.67 o
   4 -10   4       20.12       29.79      7.28 o
  -4  -9   4        2.78        5.13      6.86 o
  -3  -9   4        0.76        3.00      7.10 o
  -2  -9   4      160.99      137.72      7.49 o
  -1  -9   4       68.83       65.15     12.45 o
   0  -9   4      298.74      294.36     23.45 o
   1  -9   4       13.54       12.55      6.45 o
   2  -9   4      569.90      537.81     12.62 o
   3  -9   4      153.31      154.97      7.83 o
   4  -9   4        2.56       20.81      6.15 o
   5  -9   4       78.35       82.68      5.53 o
  -4  -8   4        3.24       12.06      5.67 o
  -3  -8   4      188.57      177.14      6.52 o
  -2  -8   4       40.26       42.66      6.47 o
  -1  -8   4       64.93       88.14      7.52 o
   0  -8   4      118.30      126.07      7.44 o
   1  -8   4      175.58      162.94      8.28 o
   2  -8   4       15.13       10.49      7.02 o
   3  -8   4      130.93      150.25      9.94 o
   4  -8   4       13.79       12.06      5.89 o
   5  -8   4      121.30      127.47     11.70 o
   6  -8   4      131.91      126.76      5.72 o
  -5  -7   4        3.36        6.28      5.36 o
  -4  -7   4       12.68        8.72      6.52 o
  -3  -7   4      109.32      102.76      6.15 o
  -2  -7   4       88.69       72.57      7.38 o
  -1  -7   4       17.56       23.97      8.18 o
   0  -7   4      772.45      777.15     31.67 o
   1  -7   4      226.11      213.60      8.70 o
   2  -7   4      941.96      936.53     24.74 o
   3  -7   4      340.68      326.00     13.35 o
   4  -7   4       72.71       72.68      5.79 o
   5  -7   4      156.95      140.10      9.36 o
   6  -7   4       15.55       16.76      5.22 o
  -5  -6   4       64.31       69.56      8.03 o
  -4  -6   4       10.09       15.60      5.22 o
  -3  -6   4      825.87      775.06     35.46 o
  -2  -6   4       26.22       19.03      7.09 o
  -1  -6   4      413.33      376.66     17.12 o
   0  -6   4      936.52      922.50     21.87 o
   1  -6   4       57.69       54.71      8.28 o
   2  -6   4      235.86      242.32      6.68 o
   3  -6   4        0.02        8.38      5.09 o
   4  -6   4        3.74       12.63      5.91 o
   5  -6   4      142.11      146.96     17.77 o
   6  -6   4       49.32       51.05      5.02 o
  -6  -5   4       18.43       21.44      4.73 o
  -5  -5   4       20.38       26.10      4.63 o
  -4  -5   4      103.72      102.53      4.86 o
  -3  -5   4        5.06       13.71      5.51 o
  -2  -5   4      179.14      183.23      9.85 o
  -1  -5   4       33.05       47.23      8.61 o
   0  -5   4     1107.33     1105.06     28.35 o
   1  -5   4      553.58      542.71      9.38 o
   2  -5   4      763.65      768.63     29.58 o
   3  -5   4      531.93      484.48     20.18 o
   4  -5   4      423.89      393.92     19.96 o
   5  -5   4      359.42      347.21     24.54 o
   6  -5   4       26.11       31.95      5.44 o
  -6  -4   4        3.75       10.82      5.67 o
  -5  -4   4      292.45      297.77     10.87 o
  -4  -4   4        2.88        8.43      6.13 o
  -3  -4   4      605.06      573.03     40.55 o
  -2  -4   4      735.77      745.12     32.31 o
  -1  -4   4     1135.97     1091.77     23.12 o
   0  -4   4     1056.72      988.82     25.58 o
   1  -4   4      693.75      735.88     18.09 o
   2  -4   4     1890.90     1924.25     92.17 o
   3  -4   4      206.12      221.78     12.25 o
   4  -4   4      156.77      141.01     11.15 o
   5  -4   4        0.36        7.70      4.86 o
   6  -4   4        6.68       18.14      4.94 o
   7  -4   4        4.69       -2.28      5.16 o
  -6  -3   4       76.05       99.55      7.90 o
  -5  -3   4      165.99      178.92      5.47 o
  -4  -3   4      202.28      207.63      6.23 o
  -3  -3   4      322.46      320.48     14.44 o
  -2  -3   4      827.72      874.33     61.85 o
  -1  -3   4      243.69      226.32      6.20 o
   0  -3   4      160.81      149.47      8.36 o
   1  -3   4      118.94      124.31      7.41 o
   2  -3   4      414.16      413.74     21.92 o
   3  -3   4      199.30      155.76      5.25 o
   4  -3   4      473.39      441.89     20.71 o
   5  -3   4      545.12      528.74     30.95 o
   6  -3   4       60.48       59.02      6.87 o
   7  -3   4      113.18      109.41      7.39 o
  -7  -2   4        5.13       13.05      5.24 o
  -6  -2   4        3.08       -1.34      5.35 o
  -5  -2   4      266.39      256.91     13.64 o
  -4  -2   4        7.18        7.40      5.64 o
  -3  -2   4      537.32      511.42     16.41 o
  -2  -2   4      203.49      194.71      8.31 o
  -1  -2   4     4565.89     4768.13     87.75 o
   0  -2   4     1020.19      997.44     11.06 o
   1  -2   4      857.05      900.16     22.09 o
   2  -2   4     5718.52     5960.83    173.86 o
   3  -2   4       35.61       31.85      4.70 o
   4  -2   4      358.97      342.86     10.61 o
   5  -2   4      277.27      287.86      9.65 o
   6  -2   4       29.30       33.59      9.05 o
   7  -2   4       12.71       16.92      7.78 o
  -7  -1   4        0.45        3.41      5.59 o
  -6  -1   4       96.79       91.53      6.07 o
  -5  -1   4      328.21      309.21      6.38 o
  -4  -1   4      494.78      493.96     10.87 o
  -3  -1   4      909.16      888.99     25.11 o
  -2  -1   4      451.30      444.95     14.10 o
  -1  -1   4     2083.54     2043.54     32.22 o
   0  -1   4     2222.25     2535.58     28.18 o
   1  -1   4      465.33      464.72     16.97 o
   2  -1   4      266.15      358.43     10.03 o
   3  -1   4       75.20       63.63      5.09 o
   4  -1   4       74.41       73.58      5.20 o
   5  -1   4      117.53      126.59      7.17 o
   6  -1   4       15.17       29.03      4.83 o
  -7   0   4        0.93        9.81     10.73 o
  -6   0   4        2.32       10.04      5.00 o
  -5   0   4        7.15       20.51      6.50 o
  -4   0   4      159.40      157.40      7.58 o
  -3   0   4      295.84      312.11      7.09 o
  -2   0   4      337.36      340.58      9.12 o
  -1   0   4     2434.14     2461.47     39.54 o
   0   0   4      646.49      638.49     15.01 o
   1   0   4     1118.41     1144.28     54.62 o
   2   0   4     3585.61     3665.06    157.11 o
   3   0   4      367.02      346.17      6.24 o
   4   0   4      764.63      773.25     22.67 o
   5   0   4      181.32      181.95     11.37 o
   6   0   4       86.10       93.41      5.08 o
  -7   1   4        3.97        2.39      5.26 o
  -6   1   4      246.85      222.88     16.01 o
  -5   1   4       37.20       31.32      9.39 o
  -4   1   4      372.29      355.66     25.60 o
  -3   1   4     1385.17     1332.99     56.56 o
  -2   1   4      226.44      208.30      6.19 o
  -1   1   4     2860.43     2758.51     72.85 o
   0   1   4     1659.08     1744.84     72.67 o
   1   1   4      501.55      487.87     21.88 o
   2   1   4      462.15      502.97     19.25 o
   3   1   4      297.04      324.38     18.00 o
   4   1   4       52.57       62.08      5.10 o
   5   1   4       48.56       61.33      4.83 o
   6   1   4       21.26       19.49      4.79 o
  -7   2   4        6.78       25.86      8.98 o
  -6   2   4       78.53      100.77      6.05 o
  -5   2   4       31.45       40.16      7.29 o
  -4   2   4      412.38      401.61     19.97 o
  -3   2   4        1.45        8.38      5.41 o
  -2   2   4       13.24       13.11      7.67 o
  -1   2   4        3.54       18.76      6.46 o
   0   2   4      131.13      124.96      7.26 o
   1   2   4      484.79      504.34     31.82 o
   2   2   4     1221.12     1164.57     58.45 o
   3   2   4       47.54       43.56      5.49 o
   4   2   4      692.36      661.44     24.81 o
   5   2   4      165.55      155.95      4.96 o
   6   2   4       45.54       40.42      5.09 o
  -6   3   4       69.69       60.24     16.52 o
  -5   3   4       58.29       58.62      5.08 o
  -4   3   4       91.50       85.58      5.21 o
  -3   3   4      649.01      586.60     33.69 o
  -2   3   4      411.22      397.32     13.33 o
  -1   3   4     1948.55     1791.13     22.90 o
   0   3   4     1248.72     1276.50     53.31 o
   1   3   4      524.53      540.06     31.56 o
   2   3   4      367.22      368.64     10.34 o
   3   3   4      261.30      262.99      9.84 o
   4   3   4      196.24      192.07     11.42 o
   5   3   4        1.06        9.21      4.92 o
  -6   4   4       92.69       92.81      5.50 o
  -5   4   4      160.96      151.80     12.87 o
  -4   4   4      141.71      144.34     14.58 o
  -3   4   4        4.20        2.18      8.23 o
  -2   4   4      573.30      530.49     15.55 o
  -1   4   4       55.23       49.79      9.12 o
   0   4   4      169.90      172.50      9.82 o
   1   4   4       21.04       22.25      8.33 o
   2   4   4      333.09      329.25     11.60 o
   3   4   4        1.72        4.75      5.88 o
   4   4   4      146.12      143.13      7.57 o
   5   4   4        9.90       15.46      5.27 o
  -6   5   4        1.61       12.95      4.77 o
  -5   5   4       24.33       23.84      4.85 o
  -4   5   4       11.09       24.64      4.69 o
  -3   5   4      211.64      201.95     10.74 o
  -2   5   4       55.72       68.95      7.27 o
  -1   5   4     1186.62     1147.83     10.72 o
   0   5   4       18.23       30.07      7.52 o
   1   5   4      441.51      466.34     49.04 o
   2   5   4      606.26      574.08      9.14 o
   3   5   4      117.62      121.13      6.10 o
   4   5   4      104.59       94.35      5.71 o
  -5   6   4       10.48       12.76      5.00 o
  -4   6   4       64.11       60.50      5.39 o
  -3   6   4       71.75       70.31      7.63 o
  -2   6   4      423.69      444.98      9.65 o
  -1   6   4      142.61      132.27      8.87 o
   0   6   4        4.59       15.51     10.15 o
   1   6   4       94.95      122.22     22.80 o
   2   6   4       10.28       12.20      6.93 o
   3   6   4       18.53       19.86      6.21 o
   4   6   4       14.20       17.89      5.92 o
  -5   7   4       37.34       42.59      5.38 o
  -4   7   4        0.21        4.92      6.32 o
  -3   7   4        1.95       -3.86      6.32 o
  -2   7   4       10.36       16.25     10.34 o
  -1   7   4      104.93      113.14      8.01 o
   0   7   4        0.80       13.03      8.92 o
   1   7   4      227.67      282.86     59.36 o
   2   7   4       57.11       59.06      7.07 o
   3   7   4       51.68       52.19      6.53 o
  -4   8   4       61.28       66.23      7.96 o
  -3   8   4       26.16       35.06      6.89 o
  -2   8   4      117.81      135.85      7.95 o
  -1   8   4       52.73       56.93      8.05 o
   0   8   4       32.08       42.56     14.13 o
   1   8   4       45.77       39.30     13.40 o
   2   8   4        0.52        2.44      8.43 o
  -1   9   4        0.87        2.72      8.30 o
   1 -12   5        0.77       17.00      6.27 o
  -2 -11   5       23.02       25.79      7.66 o
  -1 -11   5       60.97       62.49      8.16 o
   0 -11   5       74.13       91.74     19.88 o
   1 -11   5       54.51       59.03      6.53 o
   2 -11   5       69.56       70.88      6.28 o
   3 -11   5        2.27        4.93      6.64 o
  -3 -10   5        0.41        5.29      6.65 o
  -2 -10   5       38.53       36.77      6.57 o
  -1 -10   5       83.47       73.42      8.87 o
   0 -10   5       69.51       71.48      7.42 o
   1 -10   5       11.83       14.35      6.03 o
   2 -10   5      123.92      131.31      7.21 o
   3 -10   5       17.19       23.00      6.16 o
   4 -10   5       58.18       55.23      5.62 o
  -4  -9   5       13.37        2.33      6.34 o
  -3  -9   5      130.84      117.87      6.26 o
  -2  -9   5       37.47       31.71      6.64 o
  -1  -9   5      289.11      278.98     20.46 o
   0  -9   5       41.58       52.52      6.49 o
   1  -9   5      512.96      494.26     14.50 o
   2  -9   5      756.86      744.51     22.51 o
   3  -9   5        2.99        6.33      6.07 o
   4  -9   5      294.05      294.53     12.61 o
   5  -9   5        0.98       18.00      5.27 o
  -4  -8   5       47.73       59.49      9.38 o
  -3  -8   5      114.88      121.55      9.34 o
  -2  -8   5        3.75       10.25      6.14 o
  -1  -8   5      318.75      315.04     19.11 o
   0  -8   5      105.99      102.97      6.80 o
   1  -8   5        2.79       13.37      7.31 o
   2  -8   5        1.20        0.64      6.64 o
   3  -8   5        8.19       19.99      5.71 o
   4  -8   5      111.97      116.00      5.49 o
   5  -8   5      150.97      154.56      5.25 o
   6  -8   5       13.27        8.10      4.90 o
  -5  -7   5        9.37        7.36      4.91 o
  -4  -7   5        0.02       -3.10      5.38 o
  -3  -7   5       16.80       25.77      6.26 o
  -2  -7   5       11.39       22.44      6.46 o
  -1  -7   5      951.08      827.51     10.52 o
   0  -7   5      107.69      102.18      6.92 o
   1  -7   5      465.21      456.00      7.71 o
   2  -7   5      961.30      929.80     25.78 o
   3  -7   5      183.41      180.65      7.91 o
   4  -7   5      551.30      545.86     25.48 o
   5  -7   5      107.80       93.35      5.18 o
   6  -7   5      137.59      131.24      4.78 o
  -5  -6   5        8.64       18.92      5.12 o
  -4  -6   5      212.67      215.24     15.79 o
  -3  -6   5       96.75      110.62      7.13 o
  -2  -6   5       94.66       91.72      6.66 o
  -1  -6   5     2221.62     1919.98     28.09 o
   0  -6   5       11.72       20.56      7.42 o
   1  -6   5      487.41      465.86     13.44 o
   2  -6   5       40.33       48.47      6.66 o
   3  -6   5       38.59       48.25      5.41 o
   4  -6   5        8.21       13.69      4.75 o
   5  -6   5       83.15       95.52      7.60 o
   6  -6   5        2.20       13.38      5.62 o
  -6  -5   5       22.64       21.64      4.80 o
  -5  -5   5        2.26        6.97      5.26 o
  -4  -5   5      123.09      137.46      5.13 o
  -3  -5   5      125.43      123.49      6.62 o
  -2  -5   5       27.94       28.11      6.22 o
  -1  -5   5      170.92      184.42      6.77 o
   0  -5   5      144.37      132.86      7.41 o
   1  -5   5      303.02      305.71      7.30 o
   2  -5   5      676.87      627.77     20.54 o
   3  -5   5      424.05      428.44     19.21 o
   4  -5   5      557.07      556.72     25.78 o
   5  -5   5      161.06      146.58      6.22 o
   6  -5   5      277.12      266.53     23.30 o
  -6  -4   5       36.99       34.41      4.70 o
  -5  -4   5        0.76        6.28      4.72 o
  -4  -4   5       39.58       49.56      6.98 o
  -3  -4   5      264.27      266.03     26.54 o
  -2  -4   5      503.95      480.05     17.73 o
  -1  -4   5     1203.71     1104.24     27.73 o
   0  -4   5      483.32      483.36      9.51 o
   1  -4   5     3111.03     3106.24     78.22 o
   2  -4   5      409.26      416.23     16.59 o
   3  -4   5      458.83      439.01     17.15 o
   4  -4   5      138.19      143.80      5.14 o
   5  -4   5        0.57        7.93      4.86 o
   6  -4   5       48.09       45.82      5.03 o
  -6  -3   5       55.96       52.83      5.08 o
  -5  -3   5       31.24       27.45      4.73 o
  -4  -3   5      583.00      593.36     29.80 o
  -3  -3   5       55.95       49.26      5.00 o
  -2  -3   5       83.12       69.81      5.87 o
  -1  -3   5       29.49       50.29      6.01 o
   0  -3   5      452.34      509.67     12.08 o
   1  -3   5      335.66      345.69      9.34 o
   2  -3   5      276.28      246.88     10.39 o
   3  -3   5       92.77       96.92      5.22 o
   4  -3   5      609.01      579.54     23.10 o
   5  -3   5       96.70       90.47      6.08 o
   6  -3   5      156.85      157.09      6.00 o
  -6  -2   5       31.08       36.61     12.30 o
  -5  -2   5       28.21       37.23      5.01 o
  -4  -2   5        0.55        1.67      5.02 o
  -3  -2   5       19.24       20.81      5.27 o
  -2  -2   5      592.44      616.74     25.84 o
  -1  -2   5     1891.53     1748.53     24.13 o
   0  -2   5       73.37      108.23      7.92 o
   1  -2   5     3367.89     3369.33    107.03 o
   2  -2   5      480.41      489.65     19.58 o
   3  -2   5      753.14      735.90     21.73 o
   4  -2   5      921.79      911.11     22.52 o
   5  -2   5       50.20       48.48      7.03 o
   6  -2   5       86.91       88.60      4.70 o
  -6  -1   5      178.55      174.14     15.47 o
  -5  -1   5       57.49       69.57      5.84 o
  -4  -1   5      470.70      480.57     22.63 o
  -3  -1   5      227.42      200.78      5.42 o
  -2  -1   5     1244.34     1236.01     44.80 o
  -1  -1   5     1739.80     1764.34     19.40 o
   0  -1   5     1101.11     1182.95     22.05 o
   1  -1   5        6.35       16.11      8.24 o
   2  -1   5        2.11        8.08      5.59 o
   3  -1   5        9.67       14.18      4.63 o
   4  -1   5       29.70       29.47      5.37 o
   5  -1   5       45.77       41.50      4.59 o
   6  -1   5       87.51       92.65     10.22 o
  -6   0   5       44.14       47.76      4.69 o
  -5   0   5      271.57      280.52     15.36 o
  -4   0   5       94.27      102.30      8.96 o
  -3   0   5        1.26       -0.87      4.89 o
  -2   0   5        2.70        1.32      6.06 o
  -1   0   5      362.30      348.62      6.78 o
   0   0   5       19.51       18.02      8.10 o
   1   0   5     1200.04     1219.37     84.34 o
   2   0   5      289.15      292.91     14.99 o
   3   0   5      868.80      850.15     41.17 o
   4   0   5      267.40      253.49     11.77 o
   5   0   5       83.75       78.10      4.81 o
   6   0   5      190.76      192.36     13.64 o
  -6   1   5       41.23       41.70      4.85 o
  -5   1   5        1.36        3.18      6.78 o
  -4   1   5      611.88      615.46     26.24 o
  -3   1   5       81.48       70.04      5.76 o
  -2   1   5     1859.66     1737.14     73.93 o
  -1   1   5     1402.41     1318.83     40.63 o
   0   1   5      839.28      766.01     28.78 o
   1   1   5     1189.78     1281.28     54.50 o
   2   1   5      474.71      517.68     25.00 o
   3   1   5      380.11      384.73     15.68 o
   4   1   5        1.07        5.12      6.11 o
   5   1   5        9.33       18.70      7.17 o
   6   1   5        2.12       10.72      5.46 o
  -6   2   5       42.12       51.39     12.39 o
  -5   2   5      326.45      305.13     21.66 o
  -4   2   5       58.93       63.48      7.90 o
  -3   2   5       22.24       23.78      5.78 o
  -2   2   5      291.04      291.56     13.83 o
  -1   2   5       29.29       34.26      6.38 o
   0   2   5       27.13       26.92      6.95 o
   1   2   5      165.57      154.94      7.26 o
   2   2   5       14.06       18.09      7.08 o
   3   2   5      496.58      441.89     13.84 o
   4   2   5      103.32       95.89      8.00 o
   5   2   5       10.08       16.85      5.35 o
  -6   3   5       22.45       29.77      5.49 o
  -5   3   5        8.05       13.47      9.92 o
  -4   3   5       39.64       39.61      5.16 o
  -3   3   5      122.26      106.32     11.01 o
  -2   3   5     1219.16     1163.75     45.38 o
  -1   3   5      132.89      118.61      6.79 o
   0   3   5      321.70      342.57     15.18 o
   1   3   5      863.09      816.08     58.75 o
   2   3   5      365.66      371.88     16.95 o
   3   3   5      529.35      492.21     17.10 o
   4   3   5       54.17       60.39      5.78 o
   5   3   5       36.20       41.26      5.45 o
  -6   4   5       30.94       32.15      8.45 o
  -5   4   5      119.38      120.37     21.73 o
  -4   4   5       44.89       51.28      7.17 o
  -3   4   5      382.36      342.79     28.99 o
  -2   4   5      536.97      536.78     13.34 o
  -1   4   5      180.41      182.03      9.25 o
   0   4   5      206.01      207.23     13.60 o
   1   4   5       86.88       93.04      9.16 o
   2   4   5       81.13       79.65      6.94 o
   3   4   5       10.83       15.78      6.06 o
   4   4   5       27.97       33.17      5.92 o
  -5   5   5        9.76       21.28      4.72 o
  -4   5   5       49.99       55.06      5.27 o
  -3   5   5        0.68       12.41      5.21 o
  -2   5   5      294.52      297.95      7.61 o
  -1   5   5        1.84        6.34      7.95 o
   0   5   5       60.67       79.55      6.94 o
   1   5   5      879.02      752.18     13.01 o
   2   5   5       42.21       40.70      6.97 o
   3   5   5       80.01       89.70      6.62 o
   4   5   5       37.52       30.16      6.22 o
  -5   6   5       34.94       29.45      5.63 o
  -4   6   5       84.12       90.32      5.79 o
  -3   6   5      164.43      172.67      6.78 o
  -2   6   5      192.88      193.23      7.18 o
  -1   6   5      125.44      129.66      7.85 o
   0   6   5      206.54      225.40     13.38 o
   1   6   5       56.61       41.53      9.92 o
   2   6   5      130.69      121.96      6.99 o
   3   6   5        0.40       10.44      7.64 o
  -4   7   5        7.69       14.01      6.16 o
  -3   7   5       50.77       55.52      7.02 o
  -2   7   5       31.70       38.37      7.53 o
  -1   7   5        8.31       10.92      7.56 o
   0   7   5       36.20       46.60      9.61 o
   1   7   5       97.59       80.15     13.44 o
   2   7   5        5.85        8.93      7.09 o
  -2   8   5       85.58       87.16      7.40 o
  -1   8   5       17.74       23.32      7.78 o
   0   8   5       71.63       72.11      9.06 o
   1 -12   6        0.47       -1.46      6.30 o
  -2 -11   6        8.74        4.58      6.98 o
  -1 -11   6      113.34      114.41      9.08 o
   0 -11   6        5.19       10.55      6.31 o
   1 -11   6      156.96      168.37     12.38 o
   2 -11   6        1.24        6.86      6.08 o
   3 -11   6      155.23      172.39      8.55 o
  -3 -10   6       18.46       15.04      6.25 o
  -2 -10   6      163.87      184.92      7.25 o
  -1 -10   6        5.20       21.32      8.29 o
   0 -10   6        0.65       -4.60      6.13 o
   1 -10   6        0.46        2.56      6.03 o
   2 -10   6       20.68       18.37      6.62 o
   3 -10   6        2.12       -1.35      5.75 o
   4 -10   6      178.23      175.46      5.79 o
  -4  -9   6        5.00        8.86      6.17 o
  -3  -9   6       33.86       33.09      6.10 o
  -2  -9   6       48.10       43.44      6.18 o
  -1  -9   6      357.35      322.75      8.39 o
   0  -9   6       46.42       62.65      7.48 o
   1  -9   6     1012.64      949.53     25.03 o
   2  -9   6        8.57       18.73      6.30 o
   3  -9   6      291.47      286.23     12.99 o
   4  -9   6       99.56       99.55      5.76 o
   5  -9   6       21.26       23.65      7.10 o
  -4  -8   6      137.80      149.64     12.52 o
  -3  -8   6        1.57        0.47      6.36 o
  -2  -8   6      194.56      198.76     12.27 o
  -1  -8   6       57.75       49.26      8.10 o
   0  -8   6      194.84      186.77     13.62 o
   1  -8   6      109.51      107.61      7.37 o
   2  -8   6        0.90        8.41      6.10 o
   3  -8   6       14.96       24.46      5.46 o
   4  -8   6      104.54      121.90      7.17 o
   5  -8   6        1.01       21.99      5.12 o
  -5  -7   6       14.86       29.79      5.49 o
  -4  -7   6        0.01        4.85      6.58 o
  -3  -7   6       12.83       23.16      5.59 o
  -2  -7   6      173.24      169.60      7.18 o
  -1  -7   6      373.76      318.65     11.39 o
   0  -7   6       18.63       21.20      6.50 o
   1  -7   6     1391.29     1297.31     16.43 o
   2  -7   6      344.74      341.28     15.98 o
   3  -7   6      822.90      837.43     39.55 o
   4  -7   6      147.13      152.92      8.55 o
   5  -7   6      237.44      228.30     16.31 o
   6  -7   6      103.68       96.43      7.37 o
  -5  -6   6        2.67        5.59      5.00 o
  -4  -6   6      229.34      218.25     14.88 o
  -3  -6   6       26.35       38.38      5.64 o
  -2  -6   6     1504.56     1407.12     53.50 o
  -1  -6   6       71.39       69.42      6.39 o
   0  -6   6      771.11      716.82     14.29 o
   1  -6   6      480.37      459.31     10.38 o
   2  -6   6       21.86       37.76      6.71 o
   3  -6   6      504.75      499.77     23.04 o
   4  -6   6       12.81       11.89      4.99 o
   5  -6   6       12.46       18.61      7.79 o
   6  -6   6        6.09       10.98      7.29 o
  -6  -5   6        3.17        5.88      5.15 o
  -5  -5   6       87.08      106.98     13.59 o
  -4  -5   6        0.74        0.93      4.90 o
  -3  -5   6        2.17        8.09      5.17 o
  -2  -5   6      233.51      224.34     10.44 o
  -1  -5   6      125.78      138.18      6.50 o
   0  -5   6        1.73       11.99      7.38 o
   1  -5   6      295.62      283.20      8.67 o
   2  -5   6      240.65      249.07      7.53 o
   3  -5   6     1052.51     1043.81     49.28 o
   4  -5   6      135.64      129.48      9.54 o
   5  -5   6      388.86      368.02     15.12 o
   6  -5   6      188.56      186.32     12.98 o
  -6  -4   6       13.56       12.37      5.07 o
  -5  -4   6        0.38        5.87      4.78 o
  -4  -4   6      177.73      166.57      8.77 o
  -3  -4   6      166.98      154.05     15.33 o
  -2  -4   6     1589.89     1528.30     61.87 o
  -1  -4   6      230.55      222.97      6.62 o
   0  -4   6     3862.50     3791.01     39.29 o
   1  -4   6      806.39      750.43     19.52 o
   2  -4   6      258.92      252.11      9.62 o
   3  -4   6     1314.82     1364.84     75.04 o
   4  -4   6       65.27       82.55      5.02 o
   5  -4   6      123.33      132.13      5.37 o
   6  -4   6        0.79       -0.64      4.72 o
  -6  -3   6        1.79       -2.74      8.00 o
  -5  -3   6      292.91      308.67     25.31 o
  -4  -3   6       12.48       20.91      5.13 o
  -3  -3   6        4.13        4.22      4.69 o
  -2  -3   6      703.89      642.32     36.07 o
  -1  -3   6      407.22      432.64     13.78 o
   0  -3   6       23.61       20.38      7.08 o
   1  -3   6      184.99      174.41      6.86 o
   2  -3   6      148.55      172.74      7.46 o
   3  -3   6      499.64      477.90     18.88 o
   4  -3   6       48.94       65.89      8.53 o
   5  -3   6       74.33       74.25      4.95 o
   6  -3   6      184.49      175.77      7.59 o
  -6  -2   6        0.68       11.86      9.97 o
  -5  -2   6       63.50       73.53      6.83 o
  -4  -2   6       38.52       43.80      4.95 o
  -3  -2   6       61.99       66.36      5.40 o
  -2  -2   6     1430.28     1490.03     52.63 o
  -1  -2   6       63.72       87.52      9.86 o
   0  -2   6     2030.81     2038.95     16.69 o
   1  -2   6     2512.58     2414.16    309.52 o
   2  -2   6      862.53      854.79     41.35 o
   3  -2   6     1598.53     1548.33     73.42 o
   4  -2   6      232.74      218.81      5.80 o
   5  -2   6      227.89      230.82      7.76 o
   6  -2   6       32.64       27.22      6.55 o
  -6  -1   6        5.84        4.47      4.87 o
  -5  -1   6       81.21       90.28     11.18 o
  -4  -1   6       75.26       73.41      9.39 o
  -3  -1   6      458.63      423.44     13.73 o
  -2  -1   6     1110.95     1055.96     39.65 o
  -1  -1   6      343.75      315.62      6.63 o
   0  -1   6       62.85       57.56      9.57 o
   1  -1   6       28.35       30.50      8.33 o
   2  -1   6      659.50      719.26     62.15 o
   3  -1   6       12.99        4.31      5.07 o
   4  -1   6        5.98        9.93      5.25 o
   5  -1   6       17.94       26.49      6.66 o
   6  -1   6       22.41       28.35      5.24 o
  -6   0   6       59.96       66.71     16.38 o
  -5   0   6        0.93        5.09      4.64 o
  -4   0   6        0.73       -3.50      4.93 o
  -3   0   6      407.24      418.86     24.20 o
  -2   0   6      399.99      431.53     10.76 o
  -1   0   6      136.15      139.21      6.49 o
   0   0   6      422.70      404.28     18.63 o
   1   0   6      503.89      529.20     38.14 o
   2   0   6      615.12      570.74     34.43 o
   3   0   6      461.05      420.53     17.33 o
   4   0   6      136.96      124.45      6.39 o
   5   0   6      525.63      482.05     26.40 o
   6   0   6       16.89       12.73      5.91 o
  -6   1   6        6.84        3.82      5.03 o
  -5   1   6       94.46       91.71      6.40 o
  -4   1   6       29.03       27.51      5.25 o
  -3   1   6      350.53      329.07     17.79 o
  -2   1   6     1373.82     1297.25     46.08 o
  -1   1   6      144.80      140.94      6.94 o
   0   1   6     1122.08     1063.92     37.23 o
   1   1   6      331.47      361.53     14.30 o
   2   1   6      643.40      655.66     39.10 o
   3   1   6       63.21       71.93      6.45 o
   4   1   6       10.35        8.60      5.32 o
   5   1   6       12.29       20.84      5.28 o
  -6   2   6       45.11       53.19      9.93 o
  -5   2   6       82.40       83.27      5.12 o
  -4   2   6        2.85       -0.64      5.18 o
  -3   2   6      214.96      204.79     12.30 o
  -2   2   6       87.41       75.62      6.82 o
  -1   2   6      146.29      130.68      6.53 o
   0   2   6       89.50       85.89      6.71 o
   1   2   6        0.84        8.83      6.27 o
   2   2   6      135.39      120.07      8.02 o
   3   2   6       46.00       37.62      6.46 o
   4   2   6        5.18        7.92      5.87 o
   5   2   6      252.27      229.24     11.48 o
  -6   3   6       35.00       30.68      5.08 o
  -5   3   6        1.84       10.05      5.40 o
  -4   3   6        3.81       -0.04      6.58 o
  -3   3   6      257.29      259.05     14.46 o
  -2   3   6       43.71       51.25      6.42 o
  -1   3   6       21.87       28.45      6.40 o
   0   3   6     1120.80     1093.50     52.36 o
   1   3   6      262.29      246.29     16.86 o
   2   3   6      622.59      590.67     29.24 o
   3   3   6       83.08       84.14      6.64 o
   4   3   6       31.35       32.64      6.73 o
   5   3   6       41.49       44.96      5.98 o
  -5   4   6       86.76       77.25     10.27 o
  -4   4   6       86.18       78.02      8.54 o
  -3   4   6      327.48      331.66     13.27 o
  -2   4   6       41.94       51.72      6.48 o
  -1   4   6      295.19      283.08      8.11 o
   0   4   6        5.83        0.52      7.33 o
   1   4   6       70.48       78.92      7.92 o
   2   4   6       72.54       75.51      7.02 o
   3   4   6       25.10       31.95      6.49 o
   4   4   6        1.22        9.58      6.11 o
  -5   5   6        0.35        8.26      4.88 o
  -4   5   6       28.45       22.45      5.70 o
  -3   5   6        0.02        7.27      6.06 o
  -2   5   6        1.98       10.42      6.79 o
  -1   5   6        2.75        2.72      7.81 o
   0   5   6      319.07      347.25     20.54 o
   1   5   6       18.35       21.60      9.24 o
   2   5   6       70.62       73.60      7.91 o
   3   5   6       55.84       60.02      7.01 o
  -4   6   6       26.76       31.21      5.85 o
  -3   6   6      130.30      150.36      6.80 o
  -2   6   6       45.49       42.89      7.30 o
  -1   6   6      239.09      252.21      7.98 o
   0   6   6       33.32       36.66      8.29 o
   1   6   6       92.75       84.62     10.26 o
   2   6   6       31.75       31.54      7.20 o
  -3   7   6       19.90       25.58      8.24 o
  -2   7   6        2.62       10.85      7.63 o
  -1   7   6        7.59       15.17      7.67 o
   0   7   6       30.84       44.27      8.64 o
   1   7   6       12.88       15.44     14.34 o
  -1 -11   7        0.99        3.43      6.08 o
   0 -11   7      113.59      114.71     12.07 o
   1 -11   7       27.83       41.80      5.52 o
   2 -11   7       47.69       53.46      6.29 o
   3 -11   7      123.67      126.57      5.74 o
  -3 -10   7       14.87       22.83      6.46 o
  -2 -10   7      123.02      118.87      6.64 o
  -1 -10   7       34.36       45.25     12.20 o
   0 -10   7       94.67       99.64     15.23 o
   1 -10   7       26.47       27.08      6.10 o
   2 -10   7        2.49        7.58      6.13 o
   3 -10   7      164.66      180.83      7.99 o
   4 -10   7        9.95       13.40      5.46 o
  -3  -9   7        2.69        5.95      5.78 o
  -2  -9   7      135.54      116.30      6.47 o
  -1  -9   7        2.89       15.07      6.00 o
   0  -9   7      220.90      218.09     11.03 o
   1  -9   7      106.03      105.89      6.15 o
   2  -9   7       52.22       60.12      5.96 o
   3  -9   7      416.36      400.55     19.44 o
   4  -9   7       29.61       35.37      8.02 o
   5  -9   7      117.72      119.78      6.77 o
  -4  -8   7        3.46        2.25      5.71 o
  -3  -8   7       45.46       51.20      5.35 o
  -2  -8   7      332.93      318.07     10.24 o
  -1  -8   7      141.61      134.33      6.55 o
   0  -8   7      344.70      341.64      7.55 o
   1  -8   7       15.07       21.99      6.47 o
   2  -8   7      347.37      337.00     12.03 o
   3  -8   7       27.92       40.54      5.62 o
   4  -8   7        0.73        2.35      5.02 o
   5  -8   7        8.21       14.87      4.96 o
  -5  -7   7       21.55       21.40      9.20 o
  -4  -7   7        0.05        1.21      5.32 o
  -3  -7   7        4.55       12.44      5.76 o
  -2  -7   7      160.60      171.75      7.35 o
  -1  -7   7      226.55      219.91      9.80 o
   0  -7   7      424.73      420.33      7.71 o
   1  -7   7      492.22      479.51      8.82 o
   2  -7   7      162.48      173.51      6.82 o
   3  -7   7      283.61      276.02     16.44 o
   4  -7   7      127.94      127.87      8.90 o
   5  -7   7      331.28      348.47     17.06 o
  -5  -6   7       38.78       46.10      6.57 o
  -4  -6   7       12.53       13.79      5.39 o
  -3  -6   7      203.05      200.22     14.42 o
  -2  -6   7      413.25      378.59     12.56 o
  -1  -6   7       59.40       70.47      6.14 o
   0  -6   7     1445.47     1319.40     11.12 o
   1  -6   7       20.02       31.39      5.97 o
   2  -6   7     1511.12     1433.08     67.27 o
   3  -6   7       51.97       57.23      5.89 o
   4  -6   7       33.74       47.13      5.60 o
   5  -6   7       39.91       34.46      5.21 o
   6  -6   7        3.51        5.83      5.25 o
  -5  -5   7       87.68       95.25     12.54 o
  -4  -5   7        2.73       12.72      4.77 o
  -3  -5   7      397.94      382.17     18.09 o
  -2  -5   7       33.51       37.48      5.79 o
  -1  -5   7      113.51      109.11      6.00 o
   0  -5   7        3.45       15.80      8.34 o
   1  -5   7       36.35       44.35      6.45 o
   2  -5   7      378.61      387.54     18.41 o
   3  -5   7      126.13      118.98     10.01 o
   4  -5   7      134.78      133.61      6.71 o
   5  -5   7      414.99      409.09     19.91 o
   6  -5   7        8.61        9.10      5.78 o
  -6  -4   7        4.03        8.99      4.90 o
  -5  -4   7       35.22       33.56      7.57 o
  -4  -4   7        4.42       11.78      5.33 o
  -3  -4   7      467.88      450.83     44.88 o
  -2  -4   7      332.04      321.81     11.38 o
  -1  -4   7      274.27      284.34      8.21 o
   0  -4   7     1189.83     1149.14     13.51 o
   1  -4   7       82.79       82.40      6.90 o
   2  -4   7     3062.93     3070.21    128.31 o
   3  -4   7      119.89      128.39      7.49 o
   4  -4   7      225.28      219.50     17.78 o
   5  -4   7      124.72      140.12     10.72 o
   6  -4   7       18.45       18.23      6.32 o
  -6  -3   7       32.33       15.57      6.93 o
  -5  -3   7      117.49      122.47     13.41 o
  -4  -3   7        2.86        4.89      5.18 o
  -3  -3   7     1078.89     1076.00     44.64 o
  -2  -3   7      587.28      584.34     30.36 o
  -1  -3   7      688.57      684.09     13.52 o
   0  -3   7        2.09        7.15      7.42 o
   1  -3   7      407.40      433.10     11.65 o
   2  -3   7       51.08       72.65      6.85 o
   3  -3   7       24.53       32.67      6.56 o
   4  -3   7        5.53       10.94      4.68 o
   5  -3   7      257.19      219.49     13.49 o
   6  -3   7       18.00       15.53      8.31 o
  -6  -2   7       25.41       34.68      4.82 o
  -5  -2   7        9.79       20.10      5.05 o
  -4  -2   7        1.03       -2.69      4.80 o
  -3  -2   7      145.59      146.32     10.70 o
  -2  -2   7       32.28       48.81      6.66 o
  -1  -2   7      125.58      137.90      7.65 o
   0  -2   7     2141.79     2163.94     32.64 o
   1  -2   7      451.70      477.91     21.90 o
   2  -2   7     1725.01     1687.97    101.04 o
   3  -2   7      108.69       96.28      7.37 o
   4  -2   7      455.82      460.83     25.17 o
   5  -2   7      213.57      203.54      8.24 o
   6  -2   7       66.97       55.50      9.87 o
  -6  -1   7        7.01       13.80      5.01 o
  -5  -1   7       65.91       62.10      4.96 o
  -4  -1   7      206.45      184.14     13.25 o
  -3  -1   7      725.65      716.20     43.89 o
  -2  -1   7       59.51       53.35      5.55 o
  -1  -1   7     1371.02     1279.34     20.93 o
   0  -1   7      380.39      350.38      9.51 o
   1  -1   7     1027.10     1107.18     79.78 o
   2  -1   7      413.55      425.65     49.96 o
   3  -1   7       34.98       47.04      6.07 o
   4  -1   7       22.47       34.18      5.99 o
   5  -1   7        8.36       12.76      5.56 o
   6  -1   7        3.72       10.00      5.19 o
  -6   0   7       47.17       58.32      7.94 o
  -5   0   7        2.55        6.41      4.70 o
  -4   0   7      235.61      219.65     12.03 o
  -3   0   7        0.57        2.52      5.58 o
  -2   0   7        2.98        9.31      5.67 o
  -1   0   7       11.72       15.98      6.68 o
   0   0   7      502.59      527.36     23.93 o
   1   0   7      139.55      135.57     11.13 o
   2   0   7      851.95      806.98     84.65 o
   3   0   7       31.50       30.37      5.61 o
   4   0   7      558.46      487.32     20.24 o
   5   0   7      150.97      135.48      8.70 o
  -6   1   7        0.67        9.13      5.38 o
  -5   1   7       24.43       33.49      4.97 o
  -4   1   7       56.10       56.37      5.48 o
  -3   1   7      790.61      754.07     38.84 o
  -2   1   7        9.68       19.37      6.70 o
  -1   1   7      750.12      732.86     19.85 o
   0   1   7      659.87      610.30     24.78 o
   1   1   7      484.07      511.77     36.17 o
   2   1   7      506.82      517.76     21.65 o
   3   1   7      131.49      126.58      7.53 o
   4   1   7       68.76       73.68      6.65 o
   5   1   7       10.08        6.94      6.04 o
  -6   2   7       46.99       54.22     11.04 o
  -5   2   7        2.54        5.08      5.52 o
  -4   2   7       69.51       63.90      5.58 o
  -3   2   7      218.22      210.82     13.93 o
  -2   2   7      276.49      244.60      8.67 o
  -1   2   7       11.12       18.84      6.35 o
   0   2   7       12.92       17.24      6.38 o
   1   2   7       89.84       98.91      6.07 o
   2   2   7      153.58      135.14      8.06 o
   3   2   7        5.72       14.95      6.91 o
   4   2   7      231.00      191.97      7.62 o
   5   2   7       52.36       53.24      6.08 o
  -5   3   7        2.56        9.67      8.22 o
  -4   3   7        3.17        6.12      5.46 o
  -3   3   7      123.18      134.72      8.29 o
  -2   3   7       19.14       19.06      6.42 o
  -1   3   7      867.13      862.20     12.49 o
   0   3   7      267.14      280.83     14.44 o
   1   3   7      263.30      278.71     20.15 o
   2   3   7      179.28      172.45      7.62 o
   3   3   7       60.42       62.18      6.82 o
   4   3   7      154.42      154.79      7.03 o
  -5   4   7       22.88       27.98      9.67 o
  -4   4   7       30.42       39.74      5.67 o
  -3   4   7       45.01       42.22      6.07 o
  -2   4   7      167.96      161.54      6.59 o
  -1   4   7       55.60       59.78      7.10 o
   0   4   7       27.67       36.96      7.10 o
   1   4   7      328.53      322.16     15.56 o
   2   4   7       13.27       12.91      7.53 o
   3   4   7        0.21       10.35      6.83 o
  -4   5   7       15.47       23.99      6.35 o
  -3   5   7       20.59       33.69      6.07 o
  -2   5   7       20.04       18.89      7.49 o
  -1   5   7       75.27       90.35      7.86 o
   0   5   7       20.81       28.07      7.35 o
   1   5   7       87.84       93.67      7.62 o
   2   5   7       48.91       40.76      7.06 o
  -3   6   7       12.33       15.39      6.78 o
  -2   6   7       63.70       65.95      7.56 o
  -1   6   7       47.08       51.56      7.70 o
   0   6   7       14.37        8.58      8.06 o
   1   6   7      114.71      111.19      7.69 o
  -1 -11   8       22.95       33.65      6.39 o
   0 -11   8      139.95      140.84      6.82 o
   1 -11   8       11.58       -2.30      5.97 o
   2 -11   8      286.84      286.53      7.71 o
   3 -11   8        1.04       12.52      5.77 o
  -2 -10   8        3.17        3.34      5.69 o
  -1 -10   8       51.95       48.72      6.20 o
   0 -10   8        0.53        5.45      5.80 o
   1 -10   8       11.74       23.34      6.10 o
   2 -10   8        0.17       -1.17      6.12 o
   3 -10   8       34.70       47.66      5.50 o
   4 -10   8        1.82       11.85      5.37 o
  -3  -9   8        7.14       12.78      5.96 o
  -2  -9   8        4.50       11.23      6.10 o
  -1  -9   8        0.96        8.67      6.41 o
   0  -9   8      190.06      195.01      9.66 o
   1  -9   8       54.84       66.09      6.46 o
   2  -9   8      569.23      567.97     21.00 o
   3  -9   8       39.23       51.15      7.45 o
   4  -9   8      169.75      165.88     11.79 o
  -4  -8   8       14.80       22.16      5.36 o
  -3  -8   8      154.63      152.20      6.19 o
  -2  -8   8       46.35       37.55      6.04 o
  -1  -8   8      270.18      256.55      5.71 o
   0  -8   8       13.98       21.73      5.75 o
   1  -8   8      190.38      181.08      6.91 o
   2  -8   8      169.31      157.46      6.05 o
   3  -8   8       35.24       44.71      6.00 o
   4  -8   8       15.42       18.12      5.17 o
   5  -8   8       60.65       72.68      5.51 o
  -4  -7   8       14.17       14.24      5.44 o
  -3  -7   8        0.07        4.16      5.28 o
  -2  -7   8        5.10       16.39      6.88 o
  -1  -7   8        5.31       17.45      5.62 o
   0  -7   8      385.52      388.07      7.74 o
   1  -7   8        2.09        3.41      5.82 o
   2  -7   8      355.25      342.37     14.31 o
   3  -7   8       32.93       34.25      5.66 o
   4  -7   8      422.38      427.91     21.20 o
   5  -7   8       82.01       74.66      7.12 o
  -5  -6   8        1.08        8.04      4.89 o
  -4  -6   8        7.40        7.62      5.44 o
  -3  -6   8      218.04      219.75     10.32 o
  -2  -6   8        4.78       13.28      5.65 o
  -1  -6   8      808.61      806.75     25.77 o
   0  -6   8      164.58      143.48      7.87 o
   1  -6   8      493.87      482.39     16.02 o
   2  -6   8      667.67      665.87     33.12 o
   3  -6   8       16.41       21.70      5.54 o
   4  -6   8      150.92      164.84     10.20 o
   5  -6   8        0.81        5.23      4.75 o
  -5  -5   8        0.66        3.12      5.07 o
  -4  -5   8       80.59       87.16     10.40 o
  -3  -5   8      161.80      156.72     10.49 o
  -2  -5   8       18.09       17.06      5.58 o
  -1  -5   8       48.78       43.37      6.00 o
   0  -5   8        3.02        5.55      6.62 o
   1  -5   8        1.76        9.88      6.17 o
   2  -5   8      207.96      210.85      7.35 o
   3  -5   8       27.99       42.39      5.40 o
   4  -5   8      414.04      416.12     28.91 o
   5  -5   8       71.37       68.11      4.77 o
  -5  -4   8        7.65       12.69      4.86 o
  -4  -4   8        7.80       17.86      6.89 o
  -3  -4   8      157.01      154.11     17.47 o
  -2  -4   8      142.31      133.07      5.34 o
  -1  -4   8      656.62      631.70     19.19 o
   0  -4   8      171.67      143.17      7.51 o
   1  -4   8     1329.41     1318.90     42.36 o
   2  -4   8      517.80      517.40     17.02 o
   3  -4   8      118.54      109.46      5.69 o
   4  -4   8      524.94      561.30     37.27 o
   5  -4   8       25.15       25.62      5.24 o
  -5  -3   8        4.78        8.26      5.25 o
  -4  -3   8      237.09      234.17     21.15 o
  -3  -3   8      589.77      552.15     20.43 o
  -2  -3   8      129.32      121.71      6.67 o
  -1  -3   8      196.06      172.30      6.68 o
   0  -3   8      146.61      151.01      7.92 o
   1  -3   8      901.73      919.18     43.88 o
   2  -3   8       63.80       72.34      7.05 o
   3  -3   8       16.48       31.38     10.10 o
   4  -3   8       70.36       71.64      8.48 o
   5  -3   8       20.18       20.00      5.70 o
  -6  -2   8        5.55       18.19      4.72 o
  -5  -2   8       17.21       23.29      5.47 o
  -4  -2   8       11.32       10.73      5.34 o
  -3  -2   8        0.51       13.79      5.31 o
  -2  -2   8       97.05       89.03      6.10 o
  -1  -2   8      462.62      475.19      7.93 o
   0  -2   8       51.72       66.19      8.35 o
   1  -2   8      312.70      323.80     11.30 o
   2  -2   8       66.02       66.15      8.35 o
   3  -2   8      374.65      366.38     30.84 o
   4  -2   8      523.96      576.71     39.79 o
   5  -2   8       26.94       22.93      5.88 o
  -6  -1   8       18.78       11.18      7.18 o
  -5  -1   8       16.60       29.25      4.96 o
  -4  -1   8      205.01      188.88     15.90 o
  -3  -1   8       49.34       57.08      5.44 o
  -2  -1   8      738.59      704.84     22.23 o
  -1  -1   8      824.72      787.36     17.54 o
   0  -1   8      219.31      222.90     13.37 o
   1  -1   8     1598.62     1612.19    119.82 o
   2  -1   8       45.33       56.34      7.26 o
   3  -1   8      142.74      165.31     19.41 o
   4  -1   8       11.30       19.63      6.50 o
   5  -1   8       24.10       20.04      6.98 o
  -5   0   8       43.23       36.74      5.38 o
  -4   0   8      108.09      106.18     11.03 o
  -3   0   8        0.85        5.77      5.42 o
  -2   0   8      324.87      315.44     12.76 o
  -1   0   8       62.88       72.91      6.97 o
   0   0   8        0.29        5.68      8.61 o
   1   0   8      121.53      122.99      7.77 o
   2   0   8        3.15        9.00      6.56 o
   3   0   8      162.50      147.75     17.09 o
   4   0   8      303.73      267.94     13.05 o
   5   0   8        2.47        9.83      6.37 o
  -5   1   8        0.25        1.90      6.87 o
  -4   1   8      124.65      115.27      7.47 o
  -3   1   8       14.00       23.19      5.44 o
  -2   1   8      120.27      114.11      6.39 o
  -1   1   8      601.58      576.66     15.80 o
   0   1   8      230.01      211.52      9.00 o
   1   1   8      887.19      911.30     82.77 o
   2   1   8      149.56      155.06     15.60 o
   3   1   8      200.75      189.19      8.54 o
   4   1   8       77.33       83.89      7.47 o
  -5   2   8       40.29       40.04      5.76 o
  -4   2   8      167.57      173.57      9.85 o
  -3   2   8      137.47      115.44      7.75 o
  -2   2   8      100.01      107.47      6.56 o
  -1   2   8       22.58       24.42      6.11 o
   0   2   8      485.75      489.54     23.93 o
   1   2   8       30.33       34.71      5.89 o
   2   2   8       13.56       17.82      7.72 o
   3   2   8       24.27       19.07      7.73 o
   4   2   8       72.73       64.63      7.39 o
  -5   3   8       33.78       34.13      9.10 o
  -4   3   8       25.56       33.46      5.56 o
  -3   3   8        0.09       14.00      5.69 o
  -2   3   8      104.63      102.89      6.79 o
  -1   3   8      137.38      154.26      6.27 o
   0   3   8        8.95        9.99      5.91 o
   1   3   8      332.73      346.74     23.26 o
   2   3   8       30.36       31.66      7.50 o
   3   3   8      219.23      192.11      9.84 o
  -4   4   8       41.26       41.36      5.78 o
  -3   4   8       99.74       99.14      6.01 o
  -2   4   8      203.35      211.63      7.15 o
  -1   4   8       40.69       35.01      6.98 o
   0   4   8      273.93      280.01     17.45 o
   1   4   8       28.15       32.56      6.55 o
   2   4   8       21.09       21.88      7.21 o
  -3   5   8       20.65        5.43      7.15 o
  -2   5   8        2.90       20.34     11.71 o
  -1   5   8        3.97       18.97      8.15 o
   0   5   8       14.26       27.02      6.70 o
   1   5   8       69.92       72.77      7.77 o
  -1 -11   9       80.94       64.88      9.45 o
   0 -11   9       18.84       25.99      7.51 o
   1 -11   9      126.86      117.98      8.97 o
   2 -11   9       66.06       69.76      8.24 o
  -2 -10   9       12.99       18.53      6.71 o
  -1 -10   9       35.51       35.44      6.41 o
   0 -10   9        1.06       -3.29      6.70 o
   1 -10   9      118.46      115.42      6.18 o
   2 -10   9        1.77       19.27      6.07 o
   3 -10   9       19.97       17.50      5.57 o
  -3  -9   9        0.02        8.74      6.19 o
  -2  -9   9        0.41        8.59      8.92 o
  -1  -9   9       94.40       94.54      6.13 o
   0  -9   9      126.75      121.94      6.24 o
   1  -9   9      262.25      265.22     10.77 o
   2  -9   9       87.65       96.10      6.04 o
   3  -9   9      102.49      106.49     13.59 o
   4  -9   9      192.03      192.34     12.73 o
  -4  -8   9       62.37       60.27      5.90 o
  -3  -8   9       21.00       26.03      7.70 o
  -2  -8   9      102.63      111.71      8.29 o
  -1  -8   9       30.88       41.03      5.86 o
   0  -8   9       73.06       60.08      6.51 o
   1  -8   9      708.44      690.14     17.21 o
   2  -8   9       30.16       33.72      6.08 o
   3  -8   9      100.57       99.05      5.74 o
   4  -8   9        1.20        7.30      5.42 o
  -4  -7   9       20.30       24.04      5.25 o
  -3  -7   9        0.75       10.38      5.64 o
  -2  -7   9       84.97       86.33      5.85 o
  -1  -7   9       58.11       65.68      5.95 o
   0  -7   9       12.49       17.41      5.90 o
   1  -7   9       39.34       56.24      5.41 o
   2  -7   9      102.02      108.25      6.19 o
   3  -7   9      207.04      213.03     12.47 o
   4  -7   9      279.58      270.25     17.29 o
   5  -7   9       38.00       38.66      5.52 o
  -4  -6   9       82.71       79.38     11.89 o
  -3  -6   9       37.57       45.79      5.43 o
  -2  -6   9      164.58      171.76     10.23 o
  -1  -6   9      310.97      288.33     11.78 o
   0  -6   9      193.99      188.31      6.43 o
   1  -6   9     1037.32      973.07     20.92 o
   2  -6   9       24.37       23.11      6.55 o
   3  -6   9      272.13      273.87     17.69 o
   4  -6   9       46.71       48.38      5.14 o
   5  -6   9       67.50       70.03      5.00 o
  -5  -5   9        8.59       11.23      5.64 o
  -4  -5   9       56.10       52.67     13.35 o
  -3  -5   9        7.77       16.73      5.42 o
  -2  -5   9      115.92      120.83      5.50 o
  -1  -5   9        1.37       16.22      5.89 o
   0  -5   9       26.27       34.44      6.19 o
   1  -5   9        1.85        9.20      6.46 o
   2  -5   9       42.92       36.19      5.96 o
   3  -5   9      122.84      124.39      6.09 o
   4  -5   9      236.77      245.54     20.19 o
   5  -5   9        2.95        7.64      5.04 o
  -5  -4   9       13.21       20.88     15.76 o
  -4  -4   9       34.32       37.37      7.37 o
  -3  -4   9       16.25       14.00      6.41 o
  -2  -4   9       94.70      110.32      5.75 o
  -1  -4   9      435.02      437.99     11.87 o
   0  -4   9      341.71      349.14      7.70 o
   1  -4   9      959.53      944.25     23.72 o
   2  -4   9       20.73       20.81      6.08 o
   3  -4   9      816.09      883.60     58.36 o
   4  -4   9      154.53      160.54      8.25 o
   5  -4   9      161.86      135.72      8.75 o
  -5  -3   9        9.33        9.73      5.50 o
  -4  -3   9      103.25      108.39     16.74 o
  -3  -3   9       14.50       11.02      8.71 o
  -2  -3   9      193.39      200.67      8.04 o
  -1  -3   9      106.20       99.98      6.78 o
   0  -3   9      386.86      353.41      9.73 o
   1  -3   9       43.79       58.10     10.75 o
   2  -3   9       12.03       19.84      6.58 o
   3  -3   9        8.97        8.15      9.03 o
   4  -3   9       10.26        6.40      5.90 o
   5  -3   9        3.89       10.77      6.86 o
  -5  -2   9       17.67       23.85      5.31 o
  -4  -2   9        5.21       15.78      5.24 o
  -3  -2   9       54.42       46.29      5.46 o
  -2  -2   9       41.28       53.29      5.75 o
  -1  -2   9        0.48        6.58      6.72 o
   0  -2   9       17.99       21.80      9.18 o
   1  -2   9      369.95      364.74     27.50 o
   2  -2   9       64.16       73.50      6.92 o
   3  -2   9      713.54      727.56     84.04 o
   4  -2   9       54.89       43.79      6.07 o
   5  -2   9      189.62      148.18      7.65 o
  -5  -1   9       20.61       18.86      5.55 o
  -4  -1   9       31.02       40.51      5.46 o
  -3  -1   9       45.63       61.67      6.65 o
  -2  -1   9      642.40      629.98     18.74 o
  -1  -1   9       10.17       11.31      7.90 o
   0  -1   9      691.72      639.63     22.52 o
   1  -1   9      234.02      259.46     20.34 o
   2  -1   9       72.81       97.45     16.59 o
   3  -1   9       94.13      112.08     12.43 o
   4  -1   9       15.34       19.16      7.64 o
   5  -1   9       24.52       34.80      7.34 o
  -5   0   9       34.09       27.95      5.99 o
  -4   0   9       24.24       25.32      5.37 o
  -3   0   9      115.85      105.67      6.05 o
  -2   0   9       19.53       21.07      5.49 o
  -1   0   9        8.12       11.06      8.16 o
   0   0   9       51.70       51.90      8.07 o
   1   0   9        5.25        5.86      6.87 o
   2   0   9        0.72       16.38      7.41 o
   3   0   9      237.12      229.83     23.34 o
   4   0   9        3.77        9.27      8.76 o
  -5   1   9        1.40        4.79      5.41 o
  -4   1   9        5.58        8.48      5.75 o
  -3   1   9        1.22        9.43      7.40 o
  -2   1   9      219.09      221.48      7.54 o
  -1   1   9       90.25       87.41      6.32 o
   0   1   9      333.58      346.31     15.79 o
   1   1   9       91.24       90.50     11.25 o
   2   1   9      234.44      248.04     25.30 o
   3   1   9      144.08      145.73     11.32 o
   4   1   9       48.90       34.19      8.73 o
  -4   2   9       22.38       19.91      7.53 o
  -3   2   9      115.61      106.52      6.06 o
  -2   2   9       31.51       38.35      6.63 o
  -1   2   9      231.79      206.43      6.42 o
   0   2   9       40.44       55.25      7.52 o
   1   2   9        4.76       12.43      6.46 o
   2   2   9       62.82       61.84     11.01 o
   3   2   9       19.42       11.42     10.42 o
  -4   3   9        9.69       14.72      5.60 o
  -3   3   9       18.98       20.13      6.35 o
  -2   3   9        5.18        9.53      6.64 o
  -1   3   9        6.21        2.17      6.07 o
   0   3   9      157.60      162.54      9.69 o
   1   3   9       13.65       22.52      7.48 o
   2   3   9      101.47       72.25     10.76 o
  -3   4   9      114.09      110.84      6.88 o
  -2   4   9       17.49       25.92      6.96 o
  -1   4   9       68.53       70.40      7.24 o
   0   4   9      112.61      125.41     12.26 o
   1   4   9       24.24       22.25      6.85 o
   1 -11  10       67.16       73.19      6.92 o
  -1 -10  10       15.12       20.52      5.74 o
   0 -10  10       97.60       95.44      5.30 o
   1 -10  10       53.18       54.59      5.96 o
   2 -10  10        8.33       11.05      7.69 o
   3 -10  10        0.46        9.82      5.62 o
  -2  -9  10       15.19       24.98      8.84 o
  -1  -9  10        6.17       11.92      5.18 o
   0  -9  10       56.12       57.13      6.05 o
   1  -9  10       40.37       50.57      6.30 o
   2  -9  10        7.17       15.52      6.94 o
   3  -9  10      212.86      211.37     10.02 o
  -3  -8  10       16.58       20.37      5.46 o
  -2  -8  10      115.01      118.17      8.00 o
  -1  -8  10       33.62       38.07      5.88 o
   0  -8  10      447.31      430.16     14.16 o
   1  -8  10       60.91       57.16      5.81 o
   2  -8  10       87.41       93.00      5.83 o
   3  -8  10      129.20      121.38      7.42 o
   4  -8  10        1.00       14.05      5.59 o
  -4  -7  10       13.69       13.37      5.58 o
  -3  -7  10       52.26       53.83      5.55 o
  -2  -7  10       13.00       16.68      5.90 o
  -1  -7  10        0.70        1.45      6.12 o
   0  -7  10       11.04       12.93      5.59 o
   1  -7  10       53.28       67.37      5.93 o
   2  -7  10       23.34       26.28      5.88 o
   3  -7  10      147.17      145.72      8.18 o
   4  -7  10       55.11       66.74      7.64 o
  -4  -6  10        7.92       14.79      6.90 o
  -3  -6  10       13.91        3.87     10.36 o
  -2  -6  10      129.40      130.23      5.21 o
  -1  -6  10      113.19      119.69      6.02 o
   0  -6  10      426.16      449.54     11.85 o
   1  -6  10      125.40      119.68      8.31 o
   2  -6  10      280.70      284.30     12.84 o
   3  -6  10      211.26      244.90     23.06 o
   4  -6  10       87.10       88.68      5.92 o
  -4  -5  10       15.94        8.51      6.01 o
  -3  -5  10      155.69      145.17      9.68 o
  -2  -5  10       60.52       60.85      5.23 o
  -1  -5  10      119.81      113.37      6.11 o
   0  -5  10      277.80      248.34      6.70 o
   1  -5  10       13.30        6.97      6.04 o
   2  -5  10        2.72        9.85      6.70 o
   3  -5  10       97.47       97.77      6.04 o
   4  -5  10        1.95       13.15      5.68 o
  -4  -4  10       11.86       17.62      6.44 o
  -3  -4  10        1.53        4.31      5.10 o
  -2  -4  10      174.19      182.19      5.91 o
  -1  -4  10       81.63       94.73      6.51 o
   0  -4  10      286.80      294.12      8.07 o
   1  -4  10       56.50       53.05      7.16 o
   2  -4  10      536.24      583.49     31.09 o
   3  -4  10      356.89      390.80     36.40 o
   4  -4  10       64.44       71.13      6.23 o
  -5  -3  10        6.91       12.22      5.09 o
  -4  -3  10       35.64       38.67      5.22 o
  -3  -3  10      148.86      150.19      7.07 o
  -2  -3  10      129.38      125.93      5.93 o
  -1  -3  10      246.54      222.50      7.39 o
   0  -3  10      364.67      316.08      8.56 o
   1  -3  10       57.08       62.78      8.28 o
   2  -3  10      219.62      253.12     21.69 o
   3  -3  10       29.06       43.52      6.71 o
   4  -3  10       32.07       47.19     10.74 o
  -5  -2  10        0.33        3.47      5.84 o
  -4  -2  10       14.89       20.58      6.00 o
  -3  -2  10        2.46        2.05      5.56 o
  -2  -2  10        0.61        6.86      7.70 o
  -1  -2  10        0.16        5.64      7.18 o
   0  -2  10      305.98      335.50     17.60 o
   1  -2  10        7.60       31.01      7.58 o
   2  -2  10      342.53      344.55     37.72 o
   3  -2  10      161.80      160.02     18.87 o
   4  -2  10       63.50       59.90      6.77 o
  -4  -1  10        3.32        6.02      5.65 o
  -3  -1  10      193.56      194.67      8.58 o
  -2  -1  10       17.03       25.79      5.92 o
  -1  -1  10      131.35      125.79     11.95 o
   0  -1  10      611.87      609.75     34.30 o
   1  -1  10       32.67       28.45     11.90 o
   2  -1  10      235.25      250.30     28.54 o
   3  -1  10       91.13       91.60      6.72 o
   4  -1  10      102.89       84.11      9.45 o
  -4   0  10       21.50       16.88      5.63 o
  -3   0  10       54.25       60.18      5.93 o
  -2   0  10       30.47       15.71      5.85 o
  -1   0  10       51.47       63.11      9.08 o
   0   0  10        0.40       -0.73      7.31 o
   1   0  10       10.51       28.50      6.71 o
   2   0  10       88.22       78.50     10.78 o
   3   0  10       15.88       30.45      7.18 o
  -4   1  10        0.27        3.23      5.89 o
  -3   1  10       60.35       62.00      6.34 o
  -2   1  10       11.51       25.74      6.90 o
  -1   1  10       77.79       88.55      6.69 o
   0   1  10      124.92      139.24     12.65 o
   1   1  10      104.74      108.03      8.56 o
   2   1  10      215.63      222.10     30.28 o
   3   1  10       20.38       27.19     10.73 o
  -3   2  10       69.47       71.27      6.75 o
  -2   2  10       25.88       28.14      6.99 o
  -1   2  10       57.58       63.59      5.87 o
   0   2  10        1.44       10.82      6.68 o
   1   2  10      148.06      151.61     12.31 o
   2   2  10        1.64        8.59     10.61 o
  -2   3  10        1.66        9.93      7.10 o
  -1   3  10       45.91       59.29      6.24 o
   0   3  10       35.63       49.01      8.46 o
   1   3  10        6.91        0.57      9.18 o
   0 -10  11       24.86       25.42      5.46 o
   1 -10  11        5.64       11.62      7.18 o
   2 -10  11        2.26        2.35      6.01 o
  -2  -9  11        4.97        3.59      5.79 o
  -1  -9  11        0.03        9.31      5.39 o
   0  -9  11       10.12       14.66      5.33 o
   1  -9  11        1.64        7.16      7.29 o
   2  -9  11      109.73      108.60      6.91 o
   3  -9  11       65.89       69.99      5.93 o
  -3  -8  11       50.91       48.81      7.27 o
  -2  -8  11        4.24        7.99      6.01 o
  -1  -8  11      133.60      137.17      6.87 o
   0  -8  11      119.23      114.22      6.26 o
   1  -8  11       38.60       39.82      5.98 o
   2  -8  11      166.91      170.78      6.50 o
   3  -8  11       14.86       15.05      6.01 o
  -3  -7  11       18.62       20.54      5.58 o
  -2  -7  11        2.57        4.84      6.23 o
  -1  -7  11       13.69       16.13      5.35 o
   0  -7  11        7.51        9.03      5.74 o
   1  -7  11        0.01        5.91      5.78 o
   2  -7  11       20.01       37.36      6.60 o
   3  -7  11       24.78       39.92      6.87 o
   4  -7  11       28.99       26.00      7.15 o
  -3  -6  11       20.66       19.68      5.97 o
  -2  -6  11        0.65       13.09      6.25 o
  -1  -6  11      134.46      145.10      9.26 o
   0  -6  11       77.89       93.82      6.01 o
   1  -6  11      108.09      112.72      5.79 o
   2  -6  11      278.11      297.14      9.61 o
   3  -6  11      107.46       90.50      7.22 o
   4  -6  11      202.13      207.06     11.41 o
  -4  -5  11       49.39       54.22      5.39 o
  -3  -5  11      131.37      124.84      8.15 o
  -2  -5  11       45.29       37.84      5.53 o
  -1  -5  11      172.13      156.18      6.30 o
   0  -5  11       46.69       41.34      6.52 o
   1  -5  11       33.00       34.49      7.07 o
   2  -5  11        0.21        3.67      6.86 o
   3  -5  11        4.44       20.80      7.39 o
   4  -5  11        0.98       16.27      7.07 o
  -4  -4  11        1.29       -4.62      5.37 o
  -3  -4  11        1.36        7.03      5.52 o
  -2  -4  11        8.49       17.41      6.58 o
  -1  -4  11       17.98       39.47      7.39 o
   0  -4  11       36.90       52.44      8.49 o
   1  -4  11       96.40      108.94      6.95 o
   2  -4  11      196.87      226.40     13.18 o
   3  -4  11       50.56       45.93      8.06 o
   4  -4  11      184.14      198.61     10.66 o
  -4  -3  11       78.48       67.39     17.84 o
  -3  -3  11       67.70       69.25      5.77 o
  -2  -3  11      126.35      114.44      6.15 o
  -1  -3  11      223.10      205.90      7.95 o
   0  -3  11      153.77      170.08     12.24 o
   1  -3  11      367.05      375.86     19.72 o
   2  -3  11       79.09       83.29      6.34 o
   3  -3  11       29.78       51.48      7.24 o
   4  -3  11       19.86       27.81      7.11 o
  -4  -2  11       42.59       51.43      8.72 o
  -3  -2  11        2.61       11.18      7.15 o
  -2  -2  11       54.84       58.59      6.09 o
  -1  -2  11       22.36       36.27      7.81 o
   0  -2  11        0.05        2.18      7.99 o
   1  -2  11        0.58        4.52      6.99 o
   2  -2  11       73.48       80.33      6.86 o
   3  -2  11       13.69       25.96     11.25 o
  -4  -1  11       12.09       26.31      5.89 o
  -3  -1  11       27.98       35.16      6.44 o
  -2  -1  11       26.44       32.48      7.23 o
  -1  -1  11      311.04      329.78      8.51 o
   0  -1  11       75.90       91.93     11.73 o
   1  -1  11      252.00      253.82     23.67 o
   2  -1  11      197.79      205.86     15.65 o
   3  -1  11       83.39       91.72     11.86 o
  -3   0  11       34.15       28.49      6.27 o
  -2   0  11       49.42       41.05      8.13 o
  -1   0  11       21.15       16.13      6.99 o
   0   0  11       26.96       28.27      7.31 o
   1   0  11        0.12       18.96      6.65 o
   2   0  11        0.72        4.78     10.78 o
  -3   1  11        0.22        4.22      6.34 o
  -2   1  11        5.86       19.82      7.20 o
  -1   1  11      100.41      122.30      7.60 o
   0   1  11       20.47       35.71      6.50 o
   1   1  11      165.22      182.78     10.17 o
   2   1  11       22.35       36.11      7.30 o
  -2   2  11       23.16       20.59      7.52 o
  -1   2  11       66.47       72.72      7.71 o
   0   2  11      115.88      115.56     12.89 o
  -1  -9  12       19.56       17.77      5.31 o
   0  -9  12        0.21        6.98      5.42 o
   1  -9  12       21.94       26.34      5.93 o
  -2  -8  12       28.30       25.12      6.07 o
  -1  -8  12       60.95       67.70      5.50 o
   0  -8  12       25.97       31.79      5.51 o
   1  -8  12      145.31      149.66      5.74 o
   2  -8  12       20.45       13.79      6.04 o
  -2  -7  12       30.25       30.14      6.01 o
  -1  -7  12       12.29        7.94      5.32 o
   0  -7  12        6.69        4.25      5.74 o
   1  -7  12        0.61        7.05      5.87 o
   2  -7  12        1.26        7.06      6.40 o
   3  -7  12       19.69       11.35      6.53 o
  -3  -6  12        2.83       13.86      6.11 o
  -2  -6  12       25.60       30.96      5.63 o
  -1  -6  12       56.54       72.18      7.52 o
   0  -6  12       30.20       45.52      6.26 o
   1  -6  12      269.40      280.90     11.94 o
   2  -6  12       63.90       43.69      8.04 o
   3  -6  12      114.59      119.36     11.20 o
  -3  -5  12        0.78       13.62      6.17 o
  -2  -5  12       18.17       20.45      6.20 o
  -1  -5  12       39.38       44.66      6.29 o
   0  -5  12       35.69       35.37      7.16 o
   1  -5  12       30.30       28.19      6.37 o
   2  -5  12       34.81       36.03      8.73 o
   3  -5  12        7.79       14.94      7.65 o
  -3  -4  12       43.28       35.96      6.94 o
  -2  -4  12        8.65       25.20      6.01 o
  -1  -4  12        6.66       23.30      6.80 o
   0  -4  12        5.64        9.85      7.20 o
   1  -4  12       79.48       84.69      9.08 o
   2  -4  12       31.31       51.92      6.48 o
   3  -4  12      122.55      116.07      9.27 o
  -3  -3  12        1.20       -1.77      6.40 o
  -2  -3  12       79.55       70.16      6.51 o
  -1  -3  12       50.39       49.17     10.80 o
   0  -3  12      174.80      193.12     16.57 o
   1  -3  12       46.67       63.91      7.54 o
   2  -3  12       19.01       39.26      9.73 o
   3  -3  12       70.86       84.62     10.30 o
  -3  -2  12       33.00       24.15      6.90 o
  -2  -2  12        7.66       15.32      6.94 o
  -1  -2  12        4.17       16.33      7.67 o
   0  -2  12       58.67       62.14      7.91 o
   1  -2  12        5.72       30.81      8.76 o
   2  -2  12        4.12       17.95      6.63 o
  -2  -1  12       52.82       48.80      7.57 o
  -1  -1  12       53.76       63.62      7.52 o
   0  -1  12       85.43       92.32      7.58 o
   1  -1  12       94.17      114.36      7.61 o
   2  -1  12       44.57       34.53      7.28 o
  -2   0  12       11.12        7.15      5.49 o
  -1   0  12       47.06       44.99      6.94 o
   0   0  12       48.98       68.09      8.08 o
   1   0  12       10.10       21.58      8.44 o
  -1  -7  13       15.98       12.56      5.36 o
   0  -7  13       23.69       25.96      6.07 o
   1  -7  13        5.36        3.60      7.32 o
  -1  -6  13       10.39       18.94      6.25 o
   0  -6  13       97.85      107.13     10.03 o
   1  -6  13       21.47       37.08      7.07 o
  -2  -5  13       31.53       35.80      6.44 o
  -1  -5  13       88.91       82.76      7.65 o
   0  -5  13       92.60       84.32     10.84 o
   1  -5  13       31.80       19.26      7.40 o
   2  -5  13       26.39       38.50      8.14 o
  -2  -4  13       16.10       31.92      6.78 o
  -1  -4  13        0.87       19.99      8.16 o
   0  -4  13       30.31       15.26      7.64 o
   1  -4  13        3.20        2.65      7.23 o
  -1  -3  13       46.49       31.95      8.12 o
   0  -3  13       92.42       98.88     12.07 o
   1  -3  13        7.36       19.59      7.46 o
  -1  -2  13       24.05       50.26     11.40 o
   0  -2  13        0.49       15.55     11.97 o
 
